# Supplementary material for: LTBR acts as a novel immune checkpoint of tumor‐associated macrophages for cancer immunotherapy
Source: Imeta. 2024 Sep 4;3(5):e233. doi: 10.1002/imt2.233 (PMC11487550; doi:10.1002/imt2.233)
Supplement: Supplementary file 2 — Table S1. Clinical information of patients. Table S2. Differentially expressed genes (high vs low immune scores). Table S3. Survival analysis of immune‐related prognostic genes. Table S4. Heatmaps showed cIPG expressions and survival times of LUAD cases. Table S5. SNV analysis results. Table S6. CNV analysis results. Table S7. Methylation analysis results. [file IMT2-3-e233-s001.xlsx]

## Sheet: Table S1
Table S1. Clinical information of patients.
Distribution of demographic and clinical variables of 522 lung adenocarcinoma patients from TCGA database					Clinical information of LUAD tissue microarray										Clinical data of 15 LUAD patients treated with camrelizumab plus chemotherapy in the Department of Thoracic Surgery, Tangdu Hospital.
Group	Sub-group	Numbers			Case.No	T	N	M	Pathological grade	Gender	Follow-up time(Days)	Vital status			No.	Pathological condition	TNM	Grade	Age	Sex	Smoking
Gender	Male	242			1	T1	N0	M0	I	MALE	562	0			1	Lung adenocarcinoma	T4N0M0	IIIA	47	Female	No
	Female	280			2	T1	N0	M0	I	MALE	1475	0			2	Lung adenocarcinoma	T2N2M0	IIIA	62	Female	No
Age at first diagnosis	≤40	5			3	T1	N0	M0	I	FEMALE	6812	0			3	Lung adenocarcinoma	T4N0M0	IIIA	51	Male	Yes
	>40, ≤50	33			4	T1	N0	M0	I	MALE	842	0			4	Lung adenocarcinoma	T3N2M0	IIIB	57	Male	Yes
	>50, ≤60	122			5	T2	N0	M0	I	MALE	671	0			5	Lung adenocarcinoma	T1N2M0	IIIA	61	Female	No
	>60, ≤70	175			6	T2	N0	M0	I	FEMALE	295	0			6	Lung adenocarcinoma	T2N2M0	IIIA	60	Male	No
	>70, ≤80	71			7	T3	N2	M0	III	MALE	1454	1			7	Lung adenocarcinoma	T3N2M0	IIIB	54	Female	No
	>80, ≤90	27			8	T3	N2	M0	III	FEMALE	2318	1			8	Lung adenocarcinoma	T4N0M0	IIIA	41	Female	No
	Unknown	19			9	T3	N1	M0	III	MALE	62	1			9	Lung adenocarcinoma	T3N2M0	IIIB	65	Male	Yes
Stage	I	279			10	T3	N2	M0	III	MALE	883	0			10	Lung adenocarcinoma	T2N2M0	IIIA	67	Male	Yes
	II	124			11	T4	N3	M1a	IV	FEMALE	321	1			11	Lung adenocarcinoma	T2N2M0	IIIA	65	Male	Yes
	III	85			12	T4	N3	M1a	IV	MALE	526	1			12	Lung adenocarcinoma	T2N2M0	IIIA	53	Male	No
	IV	26			13	T3	N1	M0	III	FEMALE	785	1			13	Lung adenocarcinoma	T2N2M0	IIIA	65	Female	No
	Unknown	8			14	T3	N1	M0	III	MALE	336	1			14	Lung adenocarcinoma	T2aN2M0	IIIA	61	Male	Yes
T stage	T1	172			15	T2	N0	M0	I	MALE	30	0			15	Lung adenocarcinoma	T2N2M0	IIIA	61	Male	Yes
	T2	281			16	T2	N0	M0	I	FEMALE	896	1
	T3	47			17	T2	N1	M0	II	MALE	531	0
	T4	19			18	T2	N1	M0	II	MALE	1171	1
	Unknown	3			19	T2	N2	M0	III	FEMALE	965	1
N stage	N0	335			20	T2	N2	M0	III	FEMALE	1490	0
	N1	98			21	T1	N1	M0	II	FEMALE	1790	0
	N2	75			22	T1	N1	M0	II	MALE	498	0
	N3	2			23	T2	N1	M0	II	MALE	257	1
	Unknown	12			24	T2	N1	M0	II	MALE	75	0
M stage	0	353			25	T3	N0	M0	II	FEMALE	280	0
	1	25			26	T1	N0	M0	I	MALE	6443	0
	Unknown	144			27	T3	N1	M0	III	MALE	357	0
Smoking duration	≤30 years	93			28	T1	N1	M0	II	MALE	674	1
	>30, ≤40	61			29	T2	N1	M0	II	FEMALE	349	0
	>40, ≤50	31			30	T3	N1	M0	III	MALE	1189	0
	>50 years	9			31	T4	N3	M1b	IV	MALE	567	1
	Unknown	328			32	T4	N3	M1b	IV	FEMALE	111	1
					33	T2	N0	M0	I	FEMALE	3361	1
					34	T2	N0	M0	I	FEMALE	11	0
					35	T2	N0	M0	I	MALE	586	0
					36	T2	N0	M0	I	MALE	66	0
					37	T3	N0	M0	II	FEMALE	129	0
					38	T1	N0	M0	I	FEMALE	760	0
					39	T3	N1	M0	III	MALE	1043	1
					40	T2	N0	M0	II	FEMALE	260	0
					41	T1	N0	M0	I	FEMALE	418	0
					42	T1	N0	M0	I	MALE	61	0
					43	T2	N1	M0	II	FEMALE	302	0
					44	T2	N1	M0	II	MALE	923	1
					45	T3	N0	M0	II	FEMALE	1126	0
					46	T1	N0	M0	I	FEMALE	881	0
					47	T3	N2	M0	III	FEMALE	254	0
					48	T1	N2	M0	III	FEMALE	1938	0
					49	T3	N0	M0	II	FEMALE	3421	1
					50	T1	N0	M0	I	MALE	807	0
					51	T2	N0	M0	I	FEMALE	40	0
					52	T2	N0	M0	I	MALE	4961	1
					53	T2	N0	M0	I	MALE	6346	1
					54	T2	N0	M0	I	MALE	976	0
					55	T3	N0	M0	II	FEMALE	561	0
					56	T3	N1	M0	III	FEMALE	354	1
					57	T3	N1	M0	III	FEMALE	162	0
					58	T2	N0	M0	I	FEMALE	1314	0
					59	T3	N0	M0	II	MALE	1445	0
					60	T3	N0	M0	II	FEMALE	162	0
					61	T2	N2	M0	III	MALE	1720	0
					62	T2	N2	M0	III	FEMALE	1945	0
					63	T3	N0	M0	II	FEMALE	1256	1
					64	T3	N0	M0	II	MALE	1	0
					65	T2	N0	M0	I	FEMALE	1375	0
					66	T2	N0	M0	I	FEMALE	760	0
					67	T2	N0	M0	I	MALE	455	0
					68	T2	N0	M0	I	MALE	2681	1
					69	T2	N0	M0	I	FEMALE	15	0
					70	T2	N0	M0	I	MALE	2523	1
					71	T2	N1	M0	II	MALE	1235	1
					72	T2	N1	M0	II	MALE	186	0
					73	T2	N1	M0	II	MALE	765	1
					74	T2	N1	M0	II	FEMALE	578	1
					75	T3	N1	M0	III	MALE	98	1
					76	T3	N1	M0	III	FEMALE	568	1
					77	T3	N1	M0	III	FEMALE	213	0
					78	T2	N1	M0	II	MALE	677	1
					79	T2	N0	M0	I	MALE	1194	0
					80	T2	N0	M0	I	MALE	365	0
					81	T3	N1	M0	III	FEMALE	2550	0
					82	T1	N1	M0	II	FEMALE	100	0
					83	T1	N0	M0	I	MALE	167	0
					84	T1	N0	M0	I	MALE	731	0
					85	T4	N0	M0	III	MALE	540	1
					86	T4	N0	M0	III	MALE	154	0
					87	T3	N0	M0	II	MALE	19	0
					88	T3	N0	M0	II	FEMALE	285	0
					89	T2	N1	M0	II	MALE	2	0
					90	T3	N1	M0	III	MALE	84	0
					91	T3	N0	M0	II	MALE	994	0
					92	T1	N0	M0	I	FEMALE	19	0
					93	T1	N0	M0	I	MALE	557	0
					94	T1	N0	M0	I	MALE	365	0
					95	T2	N1	M0	II	MALE	594	1
					96	T3	N2	M0	III	FEMALE	19	0
					97	T2	N1	M0	II	MALE	282	0
					98	T3	N2	M0	III	FEMALE	299	0
					99	T2	N0	M0	I	MALE	434	0
					100	T3	N0	M0	II	MALE	3	0
					101	T4	N3	M1a	IV	MALE	791	0
					102	T4	N3	M1a	IV	FEMALE	71	0
					103	T2	N2	M0	III	MALE	133	0
					104	T3	N2	M0	III	MALE	626	1
					105	T2	N0	M0	I	MALE	593	1
					106	T3	N2	M0	III	MALE	241	1
					107	T1	N0	M0	I	FEMALE	1178	0
					108	T1	N0	M0	I	MALE	869	0
					109	T3	N2	M0	III	FEMALE	926	0
					110	T1	N0	M0	I	FEMALE	121	0
					111	T2	N0	M0	I	MALE	139	0
					112	T3	N2	M0	III	MALE	162	0
					113	T2	N2	M0	III	MALE	244	1
					114	T3	N2	M0	III	MALE	23	0
					115	T1	N2	M0	III	FEMALE	30	0
					116	T1	N2	M0	III	FEMALE	36	0
					117	T2	N2	M0	III	MALE	434	1
					118	T3	N2	M0	III	MALE	678	0
					119	T2	N1	M0	II	FEMALE	252	0
					120	T2	N1	M0	II	FEMALE	202	0
					121	T1	N2	M0	III	MALE	203	0
					122	T1	N2	M0	III	MALE	1653	1
					123	T1	N1	M0	II	FEMALE	38	0
					124	T1	N1	M0	II	MALE	1015	0
					125	T2	N0	M0	I	MALE	266	0
					126	T2	N0	M0	I	MALE	1081	1

## Sheet: Table S2
Table S2. Differentially expressed genes (high vs low immune scores).
Figure S1F. Differentially expressed genes(high vs low immune scores).
ID	logFC	effect size	p.value	FDR	regulated
LCP2	1.40142	0.192319	8.78175e-70	1.61101e-65	Up-Regulated
CD53	1.27302	0.586561	5.36585e-68	9.84312e-64	Up-Regulated
EVI2B	1.25064	0.749731	2.5221e-67	4.62629e-63	Up-Regulated
LPXN	1.29098	0.632815	9.2253e-67	1.6921e-62	Up-Regulated
SASH3	1.3034	0.452391	5.44849e-65	9.99308e-61	Up-Regulated
PTPRC	1.23458	0.600223	1.8606e-64	3.41235e-60	Up-Regulated
NCKAP1L	1.28233	0.477385	2.95441e-64	5.41809e-60	Up-Regulated
WAS	1.28699	0.51685	1.30247e-63	2.38847e-59	Up-Regulated
WIPF1	1.27785	0.876079	2.13609e-63	3.91695e-59	Up-Regulated
BTK	1.27994	0.634589	1.74449e-62	3.1987e-58	Up-Regulated
CD4	1.29964	0.264873	2.27472e-62	4.1707e-58	Up-Regulated
GIMAP4	1.29548	0.602947	6.44678e-62	1.18195e-57	Up-Regulated
IL10RA	1.26894	0.564699	1.15209e-61	2.11212e-57	Up-Regulated
SNX20	1.34027	0.335347	5.35091e-61	9.80929e-57	Up-Regulated
LAPTM5	1.18224	0.578043	4.93516e-60	9.04665e-56	Up-Regulated
ARHGEF6	1.23865	1.02512	1.10054e-59	2.01729e-55	Up-Regulated
SELPLG	1.17928	0.638952	1.21566e-59	2.22817e-55	Up-Regulated
PTPN7	1.14168	0.891151	5.44909e-59	9.98709e-55	Up-Regulated
ARHGAP30	1.1022	0.824174	6.17129e-59	1.13101e-54	Up-Regulated
BIN2	1.2362	-1.5442	2.2321e-58	4.09055e-54	Up-Regulated
DOCK2	1.29502	0.284271	3.73155e-58	6.83806e-54	Up-Regulated
ABI3	1.2221	0.738064	5.45717e-58	9.99971e-54	Up-Regulated
IL12RB1	1.23479	0.602936	2.96323e-57	5.42952e-53	Up-Regulated
ARHGAP25	1.22611	0.629833	3.82862e-57	7.01479e-53	Up-Regulated
ITGAL	1.19353	0.697	1.28972e-56	2.3629e-52	Up-Regulated
SLA	1.2024	0.378021	2.75718e-56	5.05115e-52	Up-Regulated
CCR5	1.22101	0.573381	6.67882e-56	1.22349e-51	Up-Regulated
FERMT3	1.17704	0.531576	7.00733e-56	1.2836e-51	Up-Regulated
IKZF1	1.15781	0.241818	7.72488e-56	1.41497e-51	Up-Regulated
PLEK	1.22559	0.184661	1.18074e-55	2.16263e-51	Up-Regulated
LCP1	1.15837	0.515927	3.12037e-55	5.71496e-51	Up-Regulated
CYTH4	1.16222	0.277475	4.39098e-55	8.04163e-51	Up-Regulated
STAT5A	1.19632	0.770029	6.90043e-55	1.26368e-50	Up-Regulated
CSF2RB	1.22839	0.381033	2.09348e-54	3.83358e-50	Up-Regulated
CD247	1.10552	0.628548	2.51875e-54	4.61209e-50	Up-Regulated
MYO1F	1.13308	0.456131	2.57564e-54	4.716e-50	Up-Regulated
IRF8	1.11417	0.397986	9.72982e-54	1.78143e-49	Up-Regulated
HAVCR2	1.20597	0.37511	1.21205e-53	2.21901e-49	Up-Regulated
CD2	1.21729	0.563319	5.33648e-53	9.7695e-49	Up-Regulated
GNG2	1.1718	-0.437332	6.61123e-53	1.21025e-48	Up-Regulated
LILRB1	1.25531	0.657278	6.78107e-53	1.24128e-48	Up-Regulated
CD86	1.14846	0.184167	7.78485e-53	1.42494e-48	Up-Regulated
TRAF3IP3	1.05911	0.542835	1.28512e-52	2.35216e-48	Up-Regulated
RAC2	1.10139	0.643219	3.00941e-52	5.50783e-48	Up-Regulated
PLEKHO2	1.23273	0.275869	4.14748e-52	7.59031e-48	Up-Regulated
FAM78A	1.11632	0.400736	4.20984e-52	7.70401e-48	Up-Regulated
PIK3AP1	1.23275	0.528749	1.7172e-51	3.14231e-47	Up-Regulated
AIF1	1.26676	0.302561	3.95689e-51	7.24032e-47	Up-Regulated
CD3E	1.14603	0.412876	4.78649e-51	8.75784e-47	Up-Regulated
TIGIT	1.15532	0.663632	4.94969e-51	9.05595e-47	Up-Regulated
SCIMP	1.26462	0.271368	5.55077e-51	1.01551e-46	Up-Regulated
CD28	1.15272	0.569488	7.67374e-51	1.40383e-46	Up-Regulated
ICOS	1.15946	0.526257	1.32221e-50	2.41872e-46	Up-Regulated
CORO1A	1.07787	0.293073	1.66142e-50	3.03907e-46	Up-Regulated
GIMAP5	1.11929	0.371657	2.39488e-50	4.38048e-46	Up-Regulated
PSTPIP1	1.18312	0.280868	3.48669e-50	6.37716e-46	Up-Regulated
TESPA1	1.09493	0.479282	6.91502e-50	1.26469e-45	Up-Regulated
ITK	1.1363	0.468666	7.55059e-50	1.38085e-45	Up-Regulated
STK10	1.09394	1.13216	7.89259e-50	1.44332e-45	Up-Regulated
LAIR1	1.14311	0.315362	1.31064e-49	2.39664e-45	Up-Regulated
GIMAP6	1.16054	0.456297	1.53219e-49	2.8016e-45	Up-Regulated
SLAMF8	1.08205	0.392882	1.82304e-49	3.33324e-45	Up-Regulated
GPR65	1.09906	0.365755	1.86638e-49	3.4123e-45	Up-Regulated
SLC7A7	1.057	0.751778	2.74893e-49	5.0256e-45	Up-Regulated
DOCK8	1.11815	0.909104	6.75562e-49	1.23499e-44	Up-Regulated
GIMAP7	1.14441	0.478353	3.62792e-48	6.63184e-44	Up-Regulated
SPN	1.13273	0.349421	3.74901e-48	6.85282e-44	Up-Regulated
SH2B3	1.09695	0.620535	4.24708e-48	7.76281e-44	Up-Regulated
CD226	1.16236	1.33982	4.40388e-48	8.04896e-44	Up-Regulated
TNFAIP8L2	1.0663	0.511348	6.20736e-48	1.13446e-43	Up-Regulated
MNDA	1.0297	0.472458	6.77738e-48	1.23857e-43	Up-Regulated
IL16	1.1609	0.392811	9.00974e-48	1.64644e-43	Up-Regulated
CYBB	1.19855	0.267623	1.73268e-47	3.16612e-43	Up-Regulated
GAB3	1.16895	0.543818	1.82854e-47	3.34111e-43	Up-Regulated
APBB1IP	1.16327	1.06445	2.03932e-47	3.72604e-43	Up-Regulated
P2RY13	1.11097	0.283023	2.57118e-47	4.69754e-43	Up-Regulated
DOK2	1.06517	0.30007	3.55181e-47	6.4888e-43	Up-Regulated
BTN3A3	1.19572	0.352671	4.76715e-47	8.70862e-43	Up-Regulated
CCR2	1.21305	0.404306	4.76979e-47	8.71298e-43	Up-Regulated
GIMAP1	1.04383	0.403531	5.06641e-47	9.2543e-43	Up-Regulated
SPI1	1.08505	0.159519	7.15408e-47	1.30669e-42	Up-Regulated
CASP1	1.16575	0.282649	9.38474e-47	1.71403e-42	Up-Regulated
CYTIP	1.07987	0.365136	1.36134e-46	2.48622e-42	Up-Regulated
ITGB7	1.12608	0.861641	3.01377e-46	5.50375e-42	Up-Regulated
CD74	1.25192	0.53517	5.71944e-46	1.04443e-41	Up-Regulated
IL21R	1.2304	0.37605	1.16477e-45	2.12687e-41	Up-Regulated
MPEG1	1.11302	0.218727	1.75541e-45	3.2052e-41	Up-Regulated
SLAMF1	1.11984	0.213455	2.49192e-45	4.54975e-41	Up-Regulated
C1QA	1.04959	0.315341	3.34085e-45	6.09939e-41	Up-Regulated
AOAH	1.21833	0.116476	4.70583e-45	8.59096e-41	Up-Regulated
GIMAP2	1.09977	0.62022	8.60971e-45	1.5717e-40	Up-Regulated
CD6	1.12143	0.281781	8.86535e-45	1.61828e-40	Up-Regulated
PYHIN1	0.992552	0.506246	1.62077e-44	2.95839e-40	Up-Regulated
SIRPG	1.15799	0.323459	1.9382e-44	3.5376e-40	Up-Regulated
CARD16	1.07081	0.478976	2.39904e-44	4.3785e-40	Up-Regulated
RASAL3	1.07831	0.414607	2.50513e-44	4.57186e-40	Up-Regulated
SIRPA	1.08653	0.683345	2.65841e-44	4.85133e-40	Up-Regulated
ACAP1	0.975844	0.685972	2.93654e-44	5.35859e-40	Up-Regulated
ITGB2	1.13016	0.335873	3.33616e-44	6.0875e-40	Up-Regulated
CD37	0.997941	0.130818	3.39826e-44	6.20046e-40	Up-Regulated
FCER1G	0.905047	0.389095	3.466e-44	6.32371e-40	Up-Regulated
TRAT1	1.06825	0.495958	4.05757e-44	7.40263e-40	Up-Regulated
GMFG	1.11359	0.298223	1.20987e-43	2.20716e-39	Up-Regulated
CRTAM	1.14052	0.172598	1.39944e-43	2.55286e-39	Up-Regulated
APOL3	1.21686	2.54894	1.43354e-43	2.61492e-39	Up-Regulated
TBC1D10C	1.04118	0.422462	1.64391e-43	2.9985e-39	Up-Regulated
CIITA	1.12619	0.759457	1.84722e-43	3.36914e-39	Up-Regulated
FPR3	1.07544	0.326375	3.54194e-43	6.4598e-39	Up-Regulated
PIK3CG	1.12697	0.772859	3.90622e-43	7.12378e-39	Up-Regulated
MAP4K1	1.1076	0.611992	4.86712e-43	8.87567e-39	Up-Regulated
SH2D1A	1.11645	0.403552	5.98576e-43	1.0915e-38	Up-Regulated
CD33	1.09868	0.148635	6.73519e-43	1.22809e-38	Up-Regulated
NFAM1	1.06598	0.271002	7.17436e-43	1.3081e-38	Up-Regulated
C1ORF162	0.967615	0.215496	7.43601e-43	1.35573e-38	Up-Regulated
CD80	1.04066	0.116477	1.34652e-42	2.45484e-38	Up-Regulated
SLC31A2	1.11903	0.254072	1.88815e-42	3.44209e-38	Up-Regulated
FCGR1A	1.01446	0.485466	3.59662e-42	6.55627e-38	Up-Regulated
LRRC25	0.993418	0.425105	4.56294e-42	8.31732e-38	Up-Regulated
AGAP2	1.04757	0.930205	6.16787e-42	1.12422e-37	Up-Regulated
HVCN1	1.06227	0.398887	6.3482e-42	1.15702e-37	Up-Regulated
PARVG	0.933704	0.494156	6.589e-42	1.20084e-37	Up-Regulated
TRPV2	0.93588	0.400071	9.68939e-42	1.76579e-37	Up-Regulated
UBASH3A	1.03498	0.412965	1.5076e-41	2.7473e-37	Up-Regulated
PILRA	0.980539	0.439206	1.70601e-41	3.10869e-37	Up-Regulated
LAT2	1.19473	0.305129	1.78902e-41	3.25977e-37	Up-Regulated
STX11	1.0282	0.282916	1.84494e-41	3.36148e-37	Up-Regulated
ZEB2	1.06167	0.668675	2.01487e-41	3.6709e-37	Up-Regulated
SIGLEC9	1.05928	0.456133	2.35503e-41	4.2904e-37	Up-Regulated
TLR4	1.16255	0.338109	2.62962e-41	4.79038e-37	Up-Regulated
JAK2	1.06349	0.795189	2.7559e-41	5.02015e-37	Up-Regulated
FLI1	1.05261	-0.653351	3.59884e-41	6.55529e-37	Up-Regulated
SLA2	1.12944	0.483234	3.68579e-41	6.7133e-37	Up-Regulated
HCST	1.11365	0.0879002	5.38927e-41	9.81548e-37	Up-Regulated
NCF4	0.984124	0.515228	6.35819e-41	1.15795e-36	Up-Regulated
IL2RB	1.13913	0.525683	6.56883e-41	1.19625e-36	Up-Regulated
THEMIS	1.00362	0.370281	6.69033e-41	1.21831e-36	Up-Regulated
RNASE6	0.969433	0.453898	7.39956e-41	1.34739e-36	Up-Regulated
CTSS	1.13549	0.20993	7.5725e-41	1.3788e-36	Up-Regulated
BTN3A1	1.09624	0.809829	7.71591e-41	1.40484e-36	Up-Regulated
PIK3R5	0.867708	0.189138	7.87174e-41	1.43313e-36	Up-Regulated
SLAMF6	0.980829	0.275196	9.75384e-41	1.77569e-36	Up-Regulated
SAMHD1	1.21527	0.438603	1.04704e-40	1.90603e-36	Up-Regulated
LTA	1.03503	0.340955	1.05529e-40	1.92095e-36	Up-Regulated
C1QB	0.986437	0.219525	1.07773e-40	1.96168e-36	Up-Regulated
CD84	1.00757	0.393829	1.15283e-40	2.09826e-36	Up-Regulated
NLRC3	1.03942	0.56561	1.25437e-40	2.28296e-36	Up-Regulated
B2M	1.13445	0.197854	1.54875e-40	2.81857e-36	Up-Regulated
TLR7	1.04501	0.210401	1.65052e-40	3.00361e-36	Up-Regulated
SAMD3	0.974411	0.272043	1.71013e-40	3.11192e-36	Up-Regulated
C5ORF56	1.0587	0.768189	1.85731e-40	3.37957e-36	Up-Regulated
GVINP1	1.05336	0.52903	1.96965e-40	3.58378e-36	Up-Regulated
LILRB2	1.16195	0.253739	2.0639e-40	3.75507e-36	Up-Regulated
MAFB	1.15261	0.30342	2.137e-40	3.88785e-36	Up-Regulated
SLC15A3	1.05193	0.346535	2.18714e-40	3.97885e-36	Up-Regulated
GPR174	1.09371	0.374609	3.62641e-40	6.59681e-36	Up-Regulated
PIK3CD	1.09347	0.988342	4.00816e-40	7.29084e-36	Up-Regulated
STAC3	1.07912	0.252191	4.25043e-40	7.73111e-36	Up-Regulated
IL2RG	1.04041	1.51985	4.3662e-40	7.94124e-36	Up-Regulated
SIRPB2	1.15336	0.493936	4.81585e-40	8.75858e-36	Up-Regulated
FMNL3	1.0417	-0.7591	5.82754e-40	1.0598e-35	Up-Regulated
FOXP3	1.08643	0.480119	6.78883e-40	1.23455e-35	Up-Regulated
LINC00426	1.05058	0.433239	8.23215e-40	1.49693e-35	Up-Regulated
DOK3	0.964949	0.455806	9.08719e-40	1.65232e-35	Up-Regulated
SLCO2B1	1.0481	0.247441	9.35371e-40	1.70069e-35	Up-Regulated
1.Mar	1.22922	0.162695	1.26772e-39	2.30485e-35	Up-Regulated
TFEC	0.973608	0.103612	1.53548e-39	2.7915e-35	Up-Regulated
C3AR1	1.17458	0.0773142	1.57012e-39	2.85432e-35	Up-Regulated
C1QC	0.965707	0.120872	2.02933e-39	3.68892e-35	Up-Regulated
LCK	0.946434	0.0997606	2.20084e-39	4.00047e-35	Up-Regulated
PIK3CD.AS1	1.03208	0.750343	2.43208e-39	4.42056e-35	Up-Regulated
CLECL1	1.12308	0.227643	2.61136e-39	4.74615e-35	Up-Regulated
PRKCB	0.972785	-0.905479	2.66702e-39	4.84704e-35	Up-Regulated
FCGR1B	0.961921	0.501696	2.73261e-39	4.96598e-35	Up-Regulated
ZNF831	1.06085	0.457257	3.81521e-39	6.933e-35	Up-Regulated
CMKLR1	1.19956	0.310726	4.48386e-39	8.14762e-35	Up-Regulated
BTLA	1.02233	0.216502	9.33354e-39	1.6959e-34	Up-Regulated
NCF1	0.95618	0.214623	9.50557e-39	1.72707e-34	Up-Regulated
SIGLEC7	0.989431	0.46582	1.1243e-38	2.04263e-34	Up-Regulated
IGSF6	1.04855	0.0846901	1.13787e-38	2.06718e-34	Up-Regulated
KLRB1	1.09654	0.157446	1.27115e-38	2.30916e-34	Up-Regulated
CD3D	1.03961	0.410536	1.94293e-38	3.52933e-34	Up-Regulated
DOCK10	1.02516	3.83158	2.40125e-38	4.36163e-34	Up-Regulated
LRRC8C	1.11555	0.255063	2.8614e-38	5.19715e-34	Up-Regulated
ABCD2	1.11031	0.470312	3.08315e-38	5.59962e-34	Up-Regulated
TNFSF13B	0.929843	0.118201	3.09693e-38	5.62434e-34	Up-Regulated
CD180	0.980332	0.602489	3.10964e-38	5.64711e-34	Up-Regulated
KBTBD8	1.0448	0.372058	3.34023e-38	6.06552e-34	Up-Regulated
CD3G	1.06614	-0.878887	4.01359e-38	7.28788e-34	Up-Regulated
KLHL6	0.932307	0.969389	4.21861e-38	7.65973e-34	Up-Regulated
CD72	1.06712	0.249869	4.64831e-38	8.43947e-34	Up-Regulated
RGL4	1.00685	0.488091	7.20401e-38	1.30789e-33	Up-Regulated
PTPRO	1.02063	0.44643	8.57596e-38	1.55688e-33	Up-Regulated
IL18BP	1.02261	0.717693	1.11608e-37	2.02602e-33	Up-Regulated
CSF1R	1.15022	0.100363	1.17018e-37	2.1241e-33	Up-Regulated
RASSF2	0.992578	11.8957	1.31007e-37	2.37791e-33	Up-Regulated
CYLD	1.11491	0.55235	1.60566e-37	2.91426e-33	Up-Regulated
LY86	0.967828	0.441542	1.91892e-37	3.48264e-33	Up-Regulated
C10ORF54	1.0404	0.113757	2.1928e-37	3.9795e-33	Up-Regulated
MS4A6A	0.983612	0.0915815	2.56418e-37	4.65321e-33	Up-Regulated
ATP6V1B2	0.987828	0.872494	3.2929e-37	5.9753e-33	Up-Regulated
P2RY10	0.994891	0.599938	3.33217e-37	6.04622e-33	Up-Regulated
IL7R	1.10285	0.366732	5.1276e-37	9.30352e-33	Up-Regulated
1.Sep	0.92966	0.565734	5.89261e-37	1.0691e-32	Up-Regulated
NLRC4	0.959043	0.380025	7.14925e-37	1.29702e-32	Up-Regulated
VAV1	1.02974	1.6185	1.00439e-36	1.82206e-32	Up-Regulated
AKNA	0.937371	0.639708	1.07092e-36	1.94264e-32	Up-Regulated
FLT3LG	0.967284	0.767648	1.09801e-36	1.99167e-32	Up-Regulated
INPP5D	1.06734	0.37627	1.26823e-36	2.30032e-32	Up-Regulated
GYPC	1.01532	-0.0193658	2.77282e-36	5.02907e-32	Up-Regulated
FCGR3A	0.899404	0.36004	2.92423e-36	5.30339e-32	Up-Regulated
CXORF21	0.967559	0.373174	3.03964e-36	5.51239e-32	Up-Regulated
CXCR6	1.10336	0.196957	3.14524e-36	5.70357e-32	Up-Regulated
ARID5A	0.975779	0.922279	3.18405e-36	5.77364e-32	Up-Regulated
GNAI2	0.971671	0.233289	4.19579e-36	7.6078e-32	Up-Regulated
PPP1R16B	0.968952	0.522143	5.29055e-36	9.59229e-32	Up-Regulated
FGD3	0.902372	5.09869	6.24962e-36	1.13306e-31	Up-Regulated
NCF2	0.888275	0.858797	8.66293e-36	1.5705e-31	Up-Regulated
SLC8A1	1.03392	0.312445	1.09158e-35	1.97882e-31	Up-Regulated
TNFRSF1B	1.09333	0.0382411	1.45309e-35	2.63401e-31	Up-Regulated
CCR8	0.990822	0.515172	1.51525e-35	2.74655e-31	Up-Regulated
PDCD1LG2	0.85637	0.171725	1.80509e-35	3.27172e-31	Up-Regulated
ARHGAP15	0.890086	0.0477884	2.70603e-35	4.90441e-31	Up-Regulated
C10ORF128	1.15405	0.165268	3.41208e-35	6.18372e-31	Up-Regulated
CD40	1.00831	0.330968	4.03603e-35	7.31409e-31	Up-Regulated
KIAA0226L	0.864226	0.720011	4.52461e-35	8.19905e-31	Up-Regulated
KCNAB2	0.908604	0.382576	4.94465e-35	8.95971e-31	Up-Regulated
ZAP70	0.972868	0.396731	6.49618e-35	1.17704e-30	Up-Regulated
IFI30	0.865014	0.147617	8.28386e-35	1.50087e-30	Up-Regulated
MFSD1	0.994175	0.281043	9.73198e-35	1.76314e-30	Up-Regulated
FNBP1	0.979003	1.64791	1.03509e-34	1.87516e-30	Up-Regulated
SIT1	0.972554	0.207743	1.27582e-34	2.31115e-30	Up-Regulated
NRROS	0.905868	0.411891	1.35458e-34	2.45369e-30	Up-Regulated
MIR155HG	0.988288	0.291608	1.43418e-34	2.59773e-30	Up-Regulated
NCF1B	0.934343	0.297024	1.51183e-34	2.73823e-30	Up-Regulated
RUNX3	0.881118	0.103303	1.51555e-34	2.74481e-30	Up-Regulated
JAK3	1.03243	0.501088	2.25713e-34	4.08767e-30	Up-Regulated
CALHM2	0.952846	0.688921	2.36124e-34	4.27598e-30	Up-Regulated
CD200R1	0.900987	0.0830578	2.41264e-34	4.36882e-30	Up-Regulated
CLEC10A	1.10615	0.150202	2.4809e-34	4.49216e-30	Up-Regulated
AP1S2	1.03816	-0.145326	2.51144e-34	4.54721e-30	Up-Regulated
TRIM22	1.01846	0.803692	2.66856e-34	4.83144e-30	Up-Regulated
SIGLEC14	0.886939	0.210224	2.85776e-34	5.17369e-30	Up-Regulated
SH3BGRL	1.00408	0.950104	4.34984e-34	7.87452e-30	Up-Regulated
PDCD1	1.13687	0.386238	4.36619e-34	7.90368e-30	Up-Regulated
CD300C	0.939581	0.189953	4.60087e-34	8.32804e-30	Up-Regulated
SIGLEC10	0.985021	0.475242	4.63855e-34	8.39577e-30	Up-Regulated
PTGER4	1.10476	0.048909	5.0421e-34	9.1257e-30	Up-Regulated
BTN3A2	1.0492	0.61394	5.56759e-34	1.00762e-29	Up-Regulated
TRAF1	0.967967	0.2204	5.76768e-34	1.04378e-29	Up-Regulated
HCLS1	1.06633	0.254439	7.37589e-34	1.33474e-29	Up-Regulated
TMEM140	0.984122	0.746636	7.8821e-34	1.42627e-29	Up-Regulated
CD40LG	0.980436	0.415804	8.8632e-34	1.60371e-29	Up-Regulated
LILRB3	0.922452	0.144767	1.10845e-33	2.00551e-29	Up-Regulated
CARD8	0.986409	0.809565	1.26083e-33	2.28109e-29	Up-Regulated
TLR8	1.08109	0.101635	1.53037e-33	2.76859e-29	Up-Regulated
PTPRCAP	0.915401	0.183826	1.6758e-33	3.03152e-29	Up-Regulated
RGS18	1.00141	0.16864	1.81105e-33	3.276e-29	Up-Regulated
CCR6	0.885993	0.319322	1.89386e-33	3.42561e-29	Up-Regulated
FYB	1.15592	0.045072	2.21457e-33	4.0055e-29	Up-Regulated
SUSD3	1.03374	0.303806	2.24268e-33	4.05611e-29	Up-Regulated
EBI3	0.941052	0.535221	2.4311e-33	4.39665e-29	Up-Regulated
FGR	0.867085	0.200249	3.43771e-33	6.21675e-29	Up-Regulated
TYROBP	0.95538	0.23653	3.43785e-33	6.21675e-29	Up-Regulated
ICAM3	0.944161	0.410426	3.58087e-33	6.47492e-29	Up-Regulated
IRF1	0.976742	0.334439	3.64888e-33	6.59754e-29	Up-Regulated
FUT7	0.85406	0.106637	6.35718e-33	1.14938e-28	Up-Regulated
LAP3	1.04962	0.436907	7.43197e-33	1.34363e-28	Up-Regulated
CTLA4	0.94061	-0.017263	7.58761e-33	1.37169e-28	Up-Regulated
CLEC4A	1.17067	0.116983	8.11872e-33	1.46762e-28	Up-Regulated
CD68	0.820119	0.245265	8.2911e-33	1.4987e-28	Up-Regulated
RASGRP3	0.94804	1.09817	8.36385e-33	1.51177e-28	Up-Regulated
RHOG	0.962596	0.599718	8.61095e-33	1.55634e-28	Up-Regulated
PTPN6	1.03222	0.482902	9.79452e-33	1.77016e-28	Up-Regulated
TIFAB	0.880891	0.210916	1.42881e-32	2.58215e-28	Up-Regulated
ETS1	0.954272	0.178669	1.43475e-32	2.59274e-28	Up-Regulated
ITGA4	1.01823	0.0362468	1.51084e-32	2.73008e-28	Up-Regulated
P2RX7	1.00397	0.439209	1.54509e-32	2.79182e-28	Up-Regulated
THEMIS2	0.903455	0.692844	1.63502e-32	2.95416e-28	Up-Regulated
CCL4	0.924407	0.164145	1.72811e-32	3.12217e-28	Up-Regulated
GAPT	0.979815	0.221747	1.9637e-32	3.54762e-28	Up-Regulated
ITGAM	1.14658	0.266576	2.18309e-32	3.94375e-28	Up-Regulated
GAS7	0.910991	0.753838	2.7795e-32	5.02089e-28	Up-Regulated
LACTB	0.969098	0.555932	2.85591e-32	5.15864e-28	Up-Regulated
GIMAP8	0.927527	0.225609	3.21796e-32	5.81228e-28	Up-Regulated
ALOX5	0.89748	0.557097	3.2419e-32	5.85519e-28	Up-Regulated
PLXNC1	0.945749	0.728286	3.63649e-32	6.56751e-28	Up-Regulated
PLEKHO1	0.896289	0.660547	3.81051e-32	6.88141e-28	Up-Regulated
TNFAIP8	1.08279	0.130525	5.2712e-32	9.51873e-28	Up-Regulated
PPM1M	0.991921	1.12762	5.27945e-32	9.5331e-28	Up-Regulated
NAPSB	0.872854	0.29586	5.44239e-32	9.82679e-28	Up-Regulated
GFI1	0.899883	2.6125	5.67829e-32	1.02522e-27	Up-Regulated
GZMK	1.02773	0.183699	5.76502e-32	1.04082e-27	Up-Regulated
CD244	0.848864	1.17295	6.42402e-32	1.15973e-27	Up-Regulated
CD14	1.04245	0.125704	6.57554e-32	1.18702e-27	Up-Regulated
GBP4	1.00949	0.180416	8.70417e-32	1.57119e-27	Up-Regulated
DCANP1	0.822806	0.209869	9.18673e-32	1.6582e-27	Up-Regulated
LILRB4	0.946926	0.235325	1.0246e-31	1.8493e-27	Up-Regulated
BTN2A2	0.974718	0.674237	1.03149e-31	1.86164e-27	Up-Regulated
ADAP2	1.05826	0.156156	3.03801e-31	5.4827e-27	Up-Regulated
CD52	0.884347	0.0969556	3.83587e-31	6.92222e-27	Up-Regulated
EPB41L2	0.939892	0.588301	4.40938e-31	7.95672e-27	Up-Regulated
KLRK1	0.926606	0.218106	6.05836e-31	1.09317e-26	Up-Regulated
TNFSF8	0.86204	0.0666792	6.08838e-31	1.09853e-26	Up-Regulated
PREX1	1.03262	0.056931	6.63102e-31	1.19637e-26	Up-Regulated
LYL1	0.851062	0.305776	7.18559e-31	1.29635e-26	Up-Regulated
CCR4	0.860194	1.53634	8.43442e-31	1.52157e-26	Up-Regulated
EVI2A	0.974739	0.119675	1.07604e-30	1.94106e-26	Up-Regulated
ENTPD1	0.944529	0.469135	1.15017e-30	2.07468e-26	Up-Regulated
COTL1	0.884412	0.840951	1.62489e-30	2.93082e-26	Up-Regulated
MS4A4A	0.87866	0.0983495	1.82114e-30	3.28461e-26	Up-Regulated
ANKRD44	0.984355	0.694632	2.37235e-30	4.27854e-26	Up-Regulated
NLRP3	0.822466	0.206609	2.48716e-30	4.48535e-26	Up-Regulated
CD5	0.950273	-0.045936	3.68615e-30	6.64724e-26	Up-Regulated
PVRIG	0.856306	0.242442	3.87174e-30	6.98153e-26	Up-Regulated
CECR1	0.902554	0.483054	4.62262e-30	8.33505e-26	Up-Regulated
CCL5	0.910758	0.22449	6.77843e-30	1.22215e-25	Up-Regulated
ARHGAP18	0.93742	0.602634	9.0534e-30	1.63224e-25	Up-Regulated
ADGRG5	0.899667	1.455	1.02747e-29	1.85233e-25	Up-Regulated
RASSF4	0.895578	0.656192	1.31342e-29	2.36771e-25	Up-Regulated
LY9	0.855974	0.506055	1.64976e-29	2.97385e-25	Up-Regulated
GPR132	1.01648	0.714296	1.7245e-29	3.1084e-25	Up-Regulated
HK3	0.851764	0.222848	1.80951e-29	3.26146e-25	Up-Regulated
CD8A	0.930195	0.12271	1.87205e-29	3.37399e-25	Up-Regulated
FCGR2C	0.902849	0.270138	2.59423e-29	4.67532e-25	Up-Regulated
SPATC1	0.990021	0.521961	2.86933e-29	5.17082e-25	Up-Regulated
IL15RA	0.954552	-5.90335	3.27252e-29	5.89707e-25	Up-Regulated
LILRA1	0.904064	0.357133	3.44128e-29	6.20085e-25	Up-Regulated
SAMSN1	1.09325	0.070041	3.69731e-29	6.66181e-25	Up-Regulated
TLR1	0.958108	0.254156	3.88923e-29	7.00723e-25	Up-Regulated
GPR18	0.758422	0.0936165	4.1427e-29	7.46348e-25	Up-Regulated
FAM26F	0.870162	0.218155	4.91089e-29	8.84697e-25	Up-Regulated
GPR183	0.956614	0.379455	5.185e-29	9.34026e-25	Up-Regulated
NCR3	0.817625	0.117391	5.47808e-29	9.86767e-25	Up-Regulated
BCL2A1	1.04159	0.101584	8.97679e-29	1.6169e-24	Up-Regulated
CD300A	1.03296	0.340703	9.97237e-29	1.79612e-24	Up-Regulated
DAPP1	0.903104	7.06473	1.02477e-28	1.84561e-24	Up-Regulated
RASGRP4	0.869739	0.423814	1.03581e-28	1.8654e-24	Up-Regulated
FMNL1	0.911808	-7.02712	1.15792e-28	2.08518e-24	Up-Regulated
GBP5	0.924347	0.299438	1.2086e-28	2.17633e-24	Up-Regulated
CXCR4	0.845219	0.0981021	1.22807e-28	2.21126e-24	Up-Regulated
NKG7	1.02972	0.173047	1.26507e-28	2.27777e-24	Up-Regulated
ALOX5AP	0.941664	0.143855	1.45532e-28	2.62016e-24	Up-Regulated
IL18RAP	0.922415	0.269675	2.47529e-28	4.45627e-24	Up-Regulated
LTB	0.843826	0.180709	2.64993e-28	4.7704e-24	Up-Regulated
PLCG2	0.873593	1.00378	3.26706e-28	5.88104e-24	Up-Regulated
CCR1	0.849	-0.0617001	3.44516e-28	6.20129e-24	Up-Regulated
STARD8	0.873989	0.304833	3.50731e-28	6.3128e-24	Up-Regulated
GZMA	0.905074	0.341795	3.68231e-28	6.62743e-24	Up-Regulated
DAB2	0.951672	0.320684	3.9649e-28	7.13562e-24	Up-Regulated
HAPLN3	0.968247	0.0382724	6.42899e-28	1.15696e-23	Up-Regulated
FASLG	0.787449	0.472386	9.63986e-28	1.73469e-23	Up-Regulated
RAB8B	0.982439	0.0536566	9.74193e-28	1.75296e-23	Up-Regulated
GBP1	0.897011	0.28879	1.0136e-27	1.82376e-23	Up-Regulated
CCR7	0.768439	0.1169	1.40573e-27	2.52918e-23	Up-Regulated
FKBP15	0.946591	0.786993	1.45964e-27	2.62605e-23	Up-Regulated
KLRG1	1.00594	0.250642	1.50161e-27	2.70139e-23	Up-Regulated
GM2A	0.83118	0.2654	1.59304e-27	2.86572e-23	Up-Regulated
RIN3	0.877284	0.364267	1.65625e-27	2.97926e-23	Up-Regulated
N4BP2L1	0.815485	0.190799	1.69975e-27	3.05735e-23	Up-Regulated
GAL3ST4	0.869493	0.269556	1.75468e-27	3.15596e-23	Up-Regulated
SP140	1.03371	0.105445	1.9708e-27	3.54448e-23	Up-Regulated
SOWAHD	0.881458	0.337969	2.1008e-27	3.77808e-23	Up-Regulated
IL15	0.983462	0.201262	2.14075e-27	3.84971e-23	Up-Regulated
CCL4L1	0.883713	0.394792	2.1798e-27	3.91972e-23	Up-Regulated
CD83	0.865002	0.474279	2.53964e-27	4.56653e-23	Up-Regulated
CD27	0.895017	0.388895	3.00442e-27	5.40194e-23	Up-Regulated
MILR1	0.990524	-2.80989	3.26054e-27	5.86212e-23	Up-Regulated
PLXDC2	0.891003	0.359198	4.31833e-27	7.76349e-23	Up-Regulated
LILRA4	0.87168	0.332273	4.50742e-27	8.10299e-23	Up-Regulated
CD69	0.79679	-0.0174536	4.60515e-27	8.27821e-23	Up-Regulated
CTSB	0.759062	0.402517	4.84515e-27	8.70915e-23	Up-Regulated
UBE2L6	1.01566	0.478417	4.89321e-27	8.79506e-23	Up-Regulated
TNFSF12	0.898364	0.887439	4.99953e-27	8.98565e-23	Up-Regulated
CASS4	0.899707	0.336564	6.71824e-27	1.2074e-22	Up-Regulated
LST1	1.03063	0.0759041	7.00178e-27	1.25829e-22	Up-Regulated
CR1	0.707068	0.10389	7.6838e-27	1.38078e-22	Up-Regulated
CD1D	0.810481	0.568247	8.04069e-27	1.44483e-22	Up-Regulated
DNAJC5B	0.731029	0.259234	8.19124e-27	1.4718e-22	Up-Regulated
IFFO1	0.894574	0.0519931	1.15299e-26	2.07158e-22	Up-Regulated
GPR55	0.86842	0.507453	1.183e-26	2.12538e-22	Up-Regulated
OSCAR	0.779216	0.25396	1.37711e-26	2.47397e-22	Up-Regulated
EMILIN2	0.840152	-0.154449	1.42192e-26	2.55433e-22	Up-Regulated
NLRC5	0.864479	0.570895	1.51854e-26	2.72775e-22	Up-Regulated
FLT3	0.888079	-0.0704478	1.53637e-26	2.75963e-22	Up-Regulated
APOBEC3D	0.851724	0.820419	1.68765e-26	3.03119e-22	Up-Regulated
FCGR2A	0.722635	0.216556	1.90921e-26	3.42895e-22	Up-Regulated
C9ORF139	0.776531	0.358658	2.19531e-26	3.94256e-22	Up-Regulated
CD48	0.926993	0.0999868	2.2563e-26	4.05186e-22	Up-Regulated
MFNG	0.774767	0.0159318	2.31768e-26	4.16187e-22	Up-Regulated
FCGR2B	0.914201	0.277824	2.53008e-26	4.54301e-22	Up-Regulated
SAMD9L	0.892941	0.503319	2.79008e-26	5.00958e-22	Up-Regulated
NOD2	0.976998	0.915535	3.0083e-26	5.4011e-22	Up-Regulated
ITM2A	0.873476	0.417046	4.39691e-26	7.89378e-22	Up-Regulated
C1R	0.885724	0.101856	5.18554e-26	9.30908e-22	Up-Regulated
STK4	0.944788	0.879419	5.48036e-26	9.83779e-22	Up-Regulated
FPR1	0.874411	0.178429	6.76364e-26	1.21407e-21	Up-Regulated
ITGAX	0.772987	0.104575	6.92761e-26	1.24344e-21	Up-Regulated
S1PR4	0.787895	0.760238	7.14685e-26	1.28272e-21	Up-Regulated
MCOLN2	0.862719	0.0958422	9.79307e-26	1.75756e-21	Up-Regulated
PTPN22	0.812742	0.0773094	1.10809e-25	1.98857e-21	Up-Regulated
EOMES	0.901698	0.176279	1.20979e-25	2.17097e-21	Up-Regulated
SIRPB1	0.798592	0.153443	2.0378e-25	3.65662e-21	Up-Regulated
PSMB9	0.959422	0.349707	2.10665e-25	3.77996e-21	Up-Regulated
KLRD1	1.00535	0.210813	2.1261e-25	3.81466e-21	Up-Regulated
PTAFR	0.859248	0.122495	2.38263e-25	4.27468e-21	Up-Regulated
PRF1	0.824818	-1.2108	2.48492e-25	4.45794e-21	Up-Regulated
NAALADL1	0.822656	0.64226	2.77726e-25	4.98212e-21	Up-Regulated
LILRA6	0.783738	0.132962	3.03751e-25	5.44868e-21	Up-Regulated
SERPING1	1.02665	0.062832	3.58949e-25	6.43847e-21	Up-Regulated
NAIP	0.869665	0.208035	4.314e-25	7.73759e-21	Up-Regulated
SP100	0.924597	1.35516	4.42088e-25	7.92884e-21	Up-Regulated
SLC1A3	0.764685	-0.481997	4.44619e-25	7.97379e-21	Up-Regulated
TTC24	0.707972	0.313869	4.48768e-25	8.04775e-21	Up-Regulated
SLC2A9	0.814686	0.193905	4.65674e-25	8.35047e-21	Up-Regulated
MSR1	0.84323	0.167597	4.67511e-25	8.38294e-21	Up-Regulated
TM6SF1	0.821956	-1.17194	4.89613e-25	8.77876e-21	Up-Regulated
PTGDR	0.855864	0.125803	5.09887e-25	9.14177e-21	Up-Regulated
IL2RA	0.932789	0.0771574	5.12745e-25	9.1925e-21	Up-Regulated
PLA2G2D	0.885756	0.230197	5.77721e-25	1.03568e-20	Up-Regulated
DPEP2	0.744717	0.101813	5.84078e-25	1.04702e-20	Up-Regulated
CXCL9	0.937386	0.292564	5.93e-25	1.06295e-20	Up-Regulated
TICAM2	0.805586	0.138191	6.07817e-25	1.08945e-20	Up-Regulated
GZMH	0.883514	0.118435	6.52407e-25	1.16931e-20	Up-Regulated
LIPA	0.794354	0.276161	6.82635e-25	1.22342e-20	Up-Regulated
ZBTB32	0.884408	0.330477	7.30125e-25	1.30846e-20	Up-Regulated
NECAP2	0.911926	0.317446	8.18427e-25	1.46662e-20	Up-Regulated
CLEC2D	0.852229	1.05029	8.69628e-25	1.55829e-20	Up-Regulated
C1ORF54	0.817979	0.162088	9.52839e-25	1.7073e-20	Up-Regulated
RASGEF1B	0.905727	0.4157	9.89578e-25	1.77303e-20	Up-Regulated
PRAM1	0.733737	0.294597	1.1218e-24	2.00982e-20	Up-Regulated
ATG7	0.895457	0.596169	1.13103e-24	2.02623e-20	Up-Regulated
PRKCH	0.902799	0.575852	1.24154e-24	2.22409e-20	Up-Regulated
GBP2	0.916201	0.409749	1.41503e-24	2.53474e-20	Up-Regulated
HCP5	0.942846	0.663372	1.67738e-24	3.00453e-20	Up-Regulated
DENND1C	0.815893	0.610334	1.79805e-24	3.22048e-20	Up-Regulated
LPAR6	0.741275	0.450055	1.81576e-24	3.25203e-20	Up-Regulated
TRANK1	0.863078	0.375764	1.96302e-24	3.51558e-20	Up-Regulated
VSIG4	0.828169	0.0947349	2.16297e-24	3.87345e-20	Up-Regulated
IL4I1	0.916274	0.104574	2.17886e-24	3.90168e-20	Up-Regulated
TMEM150B	0.706396	0.525848	2.25231e-24	4.03299e-20	Up-Regulated
PTGDS	0.738525	0.139092	2.31534e-24	4.14562e-20	Up-Regulated
RASGRP2	0.754632	0.301144	2.59554e-24	4.64705e-20	Up-Regulated
GMIP	0.919789	-0.229044	2.83198e-24	5.0701e-20	Up-Regulated
ANXA6	0.797145	0.215058	3.23409e-24	5.78967e-20	Up-Regulated
GLIPR2	0.821644	-0.00885106	3.82789e-24	6.85231e-20	Up-Regulated
PIK3R6	0.785418	0.0539556	4.43066e-24	7.93088e-20	Up-Regulated
CAPG	0.872395	0.164328	4.87355e-24	8.72317e-20	Up-Regulated
ZNF267	0.985415	0.360034	5.17348e-24	9.2595e-20	Up-Regulated
CD101	0.837269	0.103569	5.17644e-24	9.26428e-20	Up-Regulated
STAP1	0.778957	0.0855293	5.36821e-24	9.60695e-20	Up-Regulated
LHFPL2	0.859118	0.978852	5.71826e-24	1.02328e-19	Up-Regulated
C19ORF35	0.754781	0.273494	5.92832e-24	1.06081e-19	Up-Regulated
APOL6	0.930692	-0.0530757	5.9682e-24	1.06789e-19	Up-Regulated
MRC1	0.831811	0.196785	6.04538e-24	1.08164e-19	Up-Regulated
GRAP2	0.985916	0.0619167	6.37902e-24	1.14127e-19	Up-Regulated
CLEC7A	0.834296	0.444125	7.30108e-24	1.30616e-19	Up-Regulated
C11ORF21	0.764109	0.123272	9.34956e-24	1.67254e-19	Up-Regulated
TNFAIP3	0.869041	0.241511	1.06015e-23	1.8964e-19	Up-Regulated
P2RY12	0.730259	0.0664515	1.11997e-23	2.00329e-19	Up-Regulated
MAF	0.790141	1.15079	1.18073e-23	2.11186e-19	Up-Regulated
CCL3	0.772785	0.227399	1.43533e-23	2.56708e-19	Up-Regulated
DEF6	0.769584	1.87563	1.44372e-23	2.58194e-19	Up-Regulated
GPR34	0.847158	0.0930259	1.48061e-23	2.64778e-19	Up-Regulated
TMC8	0.871422	-0.11642	1.87816e-23	3.35853e-19	Up-Regulated
ABCA6	0.752906	0.387101	2.04896e-23	3.66375e-19	Up-Regulated
EMP3	0.733575	0.107478	2.18453e-23	3.90594e-19	Up-Regulated
PIP4K2A	0.941071	0.687121	2.4438e-23	4.36927e-19	Up-Regulated
TMEM229B	0.787307	1.853	2.63387e-23	4.70883e-19	Up-Regulated
GPR84	0.784142	0.0863229	2.96873e-23	5.30721e-19	Up-Regulated
CCL19	0.933695	0.0737904	3.00954e-23	5.37985e-19	Up-Regulated
TAP2	0.936737	0.504488	3.26804e-23	5.84162e-19	Up-Regulated
SIGLEC1	0.717932	0.191327	3.39804e-23	6.07366e-19	Up-Regulated
MATK	0.665817	0.0701591	3.77005e-23	6.73821e-19	Up-Regulated
ADORA2A	0.800381	0.352375	3.96013e-23	7.07755e-19	Up-Regulated
GPR82	0.755214	1.5803	3.96128e-23	7.0792e-19	Up-Regulated
RCBTB2	0.761556	7.78929	4.43983e-23	7.93398e-19	Up-Regulated
PMP22	0.757299	0.376865	4.48431e-23	8.01301e-19	Up-Regulated
RGS19	0.886997	0.61615	4.92266e-23	8.79581e-19	Up-Regulated
RTN1	0.951746	0.0550276	5.18658e-23	9.26686e-19	Up-Regulated
GIT2	0.895963	-0.136821	9.67519e-23	1.72857e-18	Up-Regulated
GPSM3	0.863546	-0.338403	1.21445e-22	2.16961e-18	Up-Regulated
FGD5	0.691181	0.483112	1.4641e-22	2.61548e-18	Up-Regulated
NPL	0.612777	0.137659	1.7309e-22	3.09192e-18	Up-Regulated
ADORA3	0.707015	0.343778	1.87788e-22	3.35427e-18	Up-Regulated
FCMR	0.804385	0.0689462	2.17545e-22	3.88557e-18	Up-Regulated
SYK	0.877131	-3.63752	2.40789e-22	4.30049e-18	Up-Regulated
HIVEP3	0.888336	0.242655	2.41148e-22	4.30665e-18	Up-Regulated
BCL11B	0.845936	-1.51284	2.42596e-22	4.33228e-18	Up-Regulated
GJD3	0.998504	0.0643078	3.15442e-22	5.63284e-18	Up-Regulated
KAT2B	0.75984	1.29754	3.87176e-22	6.91342e-18	Up-Regulated
IKZF3	0.842976	0.250735	4.88142e-22	8.71578e-18	Up-Regulated
MAN2B1	0.794467	1.05269	4.96864e-22	8.87101e-18	Up-Regulated
STAT4	0.82468	0.0957642	5.04362e-22	9.00437e-18	Up-Regulated
EVL	0.746954	0.452249	5.15266e-22	9.19853e-18	Up-Regulated
CASP5	0.856218	0.232551	5.67069e-22	1.01228e-17	Up-Regulated
SIGLEC8	0.778581	0.347928	6.16973e-22	1.1013e-17	Up-Regulated
IL27	0.866604	0.65446	6.5602e-22	1.17093e-17	Up-Regulated
CD300LF	0.804636	0.053388	6.67147e-22	1.19072e-17	Up-Regulated
CXCL10	0.890057	0.280709	6.80372e-22	1.21426e-17	Up-Regulated
CPED1	0.838795	0.849483	7.73875e-22	1.38106e-17	Up-Regulated
STAT1	0.877364	0.419742	1.07917e-21	1.92578e-17	Up-Regulated
SEMA4D	0.768801	0.553641	1.43699e-21	2.56417e-17	Up-Regulated
DUSP2	0.767799	0.227846	1.48327e-21	2.6466e-17	Up-Regulated
FAM49A	0.781174	-0.0577363	1.65283e-21	2.94898e-17	Up-Regulated
SIGLEC11	0.71667	0.310368	1.85311e-21	3.30613e-17	Up-Regulated
DOCK11	1.01587	0.0627289	2.04253e-21	3.64387e-17	Up-Regulated
OSTM1	0.818639	0.489043	2.50672e-21	4.47174e-17	Up-Regulated
HSF5	0.676664	0.0672875	2.63309e-21	4.69691e-17	Up-Regulated
GNGT2	0.690237	0.056357	2.7339e-21	4.87646e-17	Up-Regulated
LRRK1	0.816433	0.133277	2.85452e-21	5.09132e-17	Up-Regulated
PTCRA	0.682008	0.08472	3.36621e-21	6.00364e-17	Up-Regulated
RRN3P2	0.698112	0.214857	3.44731e-21	6.14793e-17	Up-Regulated
OSTF1	0.905142	0.31923	3.4945e-21	6.23174e-17	Up-Regulated
TAP1	0.961441	0.243149	3.81905e-21	6.81012e-17	Up-Regulated
RBP5	0.899934	0.0704963	4.33166e-21	7.72378e-17	Up-Regulated
CCRL2	0.706431	0.409594	4.69522e-21	8.37157e-17	Up-Regulated
C15ORF53	0.808128	0.148204	5.43442e-21	9.68903e-17	Up-Regulated
ARRB2	0.654164	5.32329	5.73965e-21	1.02327e-16	Up-Regulated
FAM159A	0.814221	-0.0198187	5.99459e-21	1.06866e-16	Up-Regulated
PPP1R18	0.822401	-0.167425	6.32208e-21	1.12697e-16	Up-Regulated
LINC00158	0.772334	0.122013	6.36399e-21	1.13438e-16	Up-Regulated
PTGIR	0.73273	0.464801	6.51663e-21	1.16152e-16	Up-Regulated
IFNG	0.862788	0.252039	6.87318e-21	1.22501e-16	Up-Regulated
PLA2G4C	0.766569	0.266131	7.17983e-21	1.27959e-16	Up-Regulated
SGTB	0.783779	0.736701	7.3986e-21	1.31851e-16	Up-Regulated
TREM2	0.698092	0.134002	8.19206e-21	1.45982e-16	Up-Regulated
ZYX	0.734663	0.332336	8.22614e-21	1.46582e-16	Up-Regulated
SNX10	0.66107	0.104276	9.12532e-21	1.62595e-16	Up-Regulated
TMEM106A	0.922902	0.179744	9.24886e-21	1.64787e-16	Up-Regulated
SCML4	1.0511	0.0622658	9.43323e-21	1.68062e-16	Up-Regulated
CTSZ	0.738752	0.0839845	9.78368e-21	1.74296e-16	Up-Regulated
STAB1	0.72621	0.144181	1.02711e-20	1.82969e-16	Up-Regulated
RCSD1	1.05512	0.0621344	1.28894e-20	2.296e-16	Up-Regulated
FOLR2	0.705759	0.0645145	1.49543e-20	2.66367e-16	Up-Regulated
CD163	0.709572	0.0868246	1.54592e-20	2.75344e-16	Up-Regulated
SLAMF7	1.0057	0.062351	1.55321e-20	2.76627e-16	Up-Regulated
ABI3BP	0.876784	0.0632112	1.69896e-20	3.02568e-16	Up-Regulated
SYNE3	0.788888	-3.04883	1.77618e-20	3.16303e-16	Up-Regulated
C5AR1	0.657508	0.0931929	1.84693e-20	3.28883e-16	Up-Regulated
POU2F2	0.766781	0.281365	1.86191e-20	3.31532e-16	Up-Regulated
APOBEC3C	0.858507	-0.0947701	1.8687e-20	3.32722e-16	Up-Regulated
PSMB10	0.892513	-0.0482222	1.99333e-20	3.54893e-16	Up-Regulated
SNX2	0.919511	0.831532	2.04501e-20	3.64073e-16	Up-Regulated
GLIPR1	0.664188	0.0592768	2.08055e-20	3.7038e-16	Up-Regulated
TRIM21	0.863694	0.491319	2.7939e-20	4.97342e-16	Up-Regulated
HCK	1.1099	0.06214	2.87752e-20	5.12199e-16	Up-Regulated
TSPAN32	0.706074	0.30061	3.01573e-20	5.36769e-16	Up-Regulated
ARHGEF3	0.897198	0.0631662	3.38974e-20	6.03306e-16	Up-Regulated
LINC00341	0.73571	0.376918	3.90196e-20	6.94431e-16	Up-Regulated
TPK1	0.725035	0.609652	4.51546e-20	8.03572e-16	Up-Regulated
PEA15	0.78332	5.47239	5.28267e-20	9.40051e-16	Up-Regulated
IL10	0.602009	0.163953	5.45906e-20	9.71385e-16	Up-Regulated
NFATC2	0.800404	0.213272	6.56759e-20	1.16857e-15	Up-Regulated
GRB2	0.921029	1.00711	7.53488e-20	1.34061e-15	Up-Regulated
SH2D3C	0.637622	0.106666	8.71821e-20	1.55106e-15	Up-Regulated
CD44	0.755971	0.43496	8.90333e-20	1.5839e-15	Up-Regulated
C1S	0.759778	0.177631	8.92956e-20	1.58848e-15	Up-Regulated
TMIGD2	0.692748	0.135961	8.99286e-20	1.59965e-15	Up-Regulated
FMO2	0.622069	0.338102	1.02176e-19	1.81741e-15	Up-Regulated
CAMK4	0.697019	0.0467432	1.10332e-19	1.96236e-15	Up-Regulated
ZNF438	0.750164	1.14331	1.14313e-19	2.03306e-15	Up-Regulated
ZNF80	0.678827	0.139993	1.21652e-19	2.16346e-15	Up-Regulated
LAT	0.828804	0.0943334	1.22306e-19	2.17496e-15	Up-Regulated
GZMB	0.837986	0.181766	1.26013e-19	2.24076e-15	Up-Regulated
SSTR3	0.696956	0.231302	1.39931e-19	2.48811e-15	Up-Regulated
P2RX1	0.622985	0.399906	1.43148e-19	2.54518e-15	Up-Regulated
RNF166	0.728073	0.58717	1.47781e-19	2.62739e-15	Up-Regulated
PLD4	0.720253	0.161385	1.82135e-19	3.238e-15	Up-Regulated
NAGK	0.760417	0.51752	3.03064e-19	5.38757e-15	Up-Regulated
RILPL2	0.717447	1.11216	3.18598e-19	5.66339e-15	Up-Regulated
SH2D2A	0.61385	0.270273	3.21709e-19	5.71838e-15	Up-Regulated
CNRIP1	0.702943	0.0479109	3.34145e-19	5.9391e-15	Up-Regulated
FCRL3	0.738348	0.125924	3.35294e-19	5.95918e-15	Up-Regulated
SIGLEC5	0.903573	0.0619248	3.44712e-19	6.12623e-15	Up-Regulated
APOBR	0.791756	0.0907279	3.51383e-19	6.24442e-15	Up-Regulated
ZC3H12D	0.756687	-0.123197	3.60787e-19	6.41118e-15	Up-Regulated
PRDM1	0.714456	1.27928	3.83974e-19	6.82283e-15	Up-Regulated
SLFN14	0.696471	0.297576	3.91728e-19	6.96023e-15	Up-Regulated
ACP5	0.595365	0.135223	3.93288e-19	6.98755e-15	Up-Regulated
LYSMD2	0.729642	0.0935579	3.93609e-19	6.99287e-15	Up-Regulated
RASSF5	0.823257	0.715972	4.04037e-19	7.17772e-15	Up-Regulated
SNAI3	0.747023	-0.152015	4.18763e-19	7.4389e-15	Up-Regulated
CHRNA6	0.727497	0.427775	4.67329e-19	8.30116e-15	Up-Regulated
SERPINB9	0.875613	0.0707768	4.83877e-19	8.59463e-15	Up-Regulated
CFP	0.812408	0.0666094	4.9955e-19	8.87251e-15	Up-Regulated
CRYBB1	0.671477	0.13776	5.30966e-19	9.42996e-15	Up-Regulated
ZBP1	0.799811	0.501075	6.89086e-19	1.22375e-14	Up-Regulated
SELL	0.630363	0.0882824	7.15032e-19	1.26975e-14	Up-Regulated
IRF5	0.825358	0.387021	7.36989e-19	1.30867e-14	Up-Regulated
P2RY14	0.840034	0.0603877	8.21474e-19	1.45861e-14	Up-Regulated
LMO2	0.715425	-0.0551529	8.56207e-19	1.5202e-14	Up-Regulated
TBC1D2B	0.800295	0.0922326	1.16249e-18	2.06389e-14	Up-Regulated
TREML1	0.633696	0.0819265	1.38677e-18	2.46166e-14	Up-Regulated
IL32	0.705984	0.256983	1.46707e-18	2.60405e-14	Up-Regulated
ERAP1	0.742172	0.511817	1.60133e-18	2.8422e-14	Up-Regulated
FAS	0.682311	-0.0297553	1.86037e-18	3.30178e-14	Up-Regulated
MSL3	0.809338	0.602091	1.87066e-18	3.31986e-14	Up-Regulated
EPS15	0.864817	-0.0498122	1.94666e-18	3.45454e-14	Up-Regulated
PSAP	0.715011	0.141088	2.10237e-18	3.73066e-14	Up-Regulated
ARHGDIB	0.759678	1.11712	2.11088e-18	3.74554e-14	Up-Regulated
TGFB1	0.741542	-0.169946	2.13696e-18	3.79161e-14	Up-Regulated
LIMD2	0.757583	0.392517	2.1805e-18	3.86865e-14	Up-Regulated
PLA2G15	0.717095	0.125907	2.40469e-18	4.26616e-14	Up-Regulated
LILRB5	0.68754	0.15564	2.41806e-18	4.28964e-14	Up-Regulated
KMO	0.820237	-0.0737338	2.90988e-18	5.16183e-14	Up-Regulated
HPGDS	0.673872	0.417662	2.99877e-18	5.31922e-14	Up-Regulated
CYSLTR2	0.810531	0.101365	3.25879e-18	5.78012e-14	Up-Regulated
LY75	0.733243	0.09434	3.3138e-18	5.87736e-14	Up-Regulated
TMEM52B	0.700807	-0.0248307	4.40112e-18	7.80538e-14	Up-Regulated
BANK1	0.665662	0.0847621	4.86842e-18	8.63366e-14	Up-Regulated
CARD9	0.755712	-0.179154	4.99731e-18	8.86173e-14	Up-Regulated
GBP1P1	0.707435	0.102225	5.30954e-18	9.41488e-14	Up-Regulated
SIRPD	0.687088	0.335561	5.43775e-18	9.64167e-14	Up-Regulated
CXCR2P1	0.859506	0.0946197	5.5799e-18	9.89316e-14	Up-Regulated
PALD1	0.702117	-0.0788415	7.4181e-18	1.31516e-13	Up-Regulated
FRMD4A	0.709476	0.184413	1.02783e-17	1.82204e-13	Up-Regulated
PLEKHA2	0.81734	0.0222854	1.1171e-17	1.98017e-13	Up-Regulated
IL7	0.872358	0.103741	1.12999e-17	2.0029e-13	Up-Regulated
MYD88	0.720941	4.46955	1.18498e-17	2.10026e-13	Up-Regulated
PIK3IP1	0.671886	0.82389	1.2739e-17	2.25774e-13	Up-Regulated
OLR1	0.585961	0.0477775	1.30082e-17	2.30532e-13	Up-Regulated
LAX1	0.886054	0.18146	1.47629e-17	2.61614e-13	Up-Regulated
CD22	0.630909	0.148933	1.59895e-17	2.83335e-13	Up-Regulated
C16ORF54	0.709073	0.0393685	1.74543e-17	3.09273e-13	Up-Regulated
EGR2	0.721018	0.239381	1.82774e-17	3.23839e-13	Up-Regulated
CD19	0.598075	0.197261	2.03063e-17	3.59747e-13	Up-Regulated
PLA2G5	0.670875	0.258223	2.06667e-17	3.6611e-13	Up-Regulated
CLEC9A	0.691781	0.861975	2.30828e-17	4.08889e-13	Up-Regulated
CD8B	0.768938	0.173048	2.34825e-17	4.15946e-13	Up-Regulated
STAMBPL1	0.776439	1.03022	2.3569e-17	4.17454e-13	Up-Regulated
CXORF65	0.693961	0.292445	2.39044e-17	4.23371e-13	Up-Regulated
RGS1	0.728747	-0.267024	2.40962e-17	4.26744e-13	Up-Regulated
6.Sep	0.857852	0.0615798	2.50498e-17	4.43606e-13	Up-Regulated
ADPRH	0.677584	-1.06586	2.64555e-17	4.68474e-13	Up-Regulated
PLCL2	0.652869	0.869781	2.73775e-17	4.84774e-13	Up-Regulated
GCSAM	0.663352	0.239486	3.0063e-17	5.32295e-13	Up-Regulated
MS4A1	0.626247	0.267127	3.67988e-17	6.51448e-13	Up-Regulated
CD79B	0.59611	0.0724154	3.69748e-17	6.54528e-13	Up-Regulated
PDE4B	0.709719	0.0259265	3.74467e-17	6.62844e-13	Up-Regulated
COL6A5	0.765497	0.291734	3.86804e-17	6.84644e-13	Up-Regulated
SLC25A53	0.791932	0.058167	4.07188e-17	7.20682e-13	Up-Regulated
RELT	0.772829	0.0238734	4.3832e-17	7.7574e-13	Up-Regulated
UBA7	0.726917	-0.0331285	4.64214e-17	8.21519e-13	Up-Regulated
ETV7	0.767199	0.314251	4.70091e-17	8.31874e-13	Up-Regulated
ARHGAP31	0.631171	3.66555	4.96616e-17	8.78761e-13	Up-Regulated
PLA2G7	0.632707	0.171689	5.08715e-17	9.0012e-13	Up-Regulated
MS4A14	0.639721	0.194854	5.41685e-17	9.58402e-13	Up-Regulated
TRIM69	0.693549	-1.18717	5.53937e-17	9.80026e-13	Up-Regulated
TMEM119	0.650311	0.172108	5.54394e-17	9.80778e-13	Up-Regulated
CACNA2D4	0.637508	0.0799012	5.61378e-17	9.93077e-13	Up-Regulated
ARSB	0.715226	-0.465495	6.0461e-17	1.06949e-12	Up-Regulated
LGALS9	0.881944	0.0629084	6.73528e-17	1.19134e-12	Up-Regulated
CXCR5	0.591984	0.0852519	7.52409e-17	1.33071e-12	Up-Regulated
RHOH	0.672891	0.833061	7.93389e-17	1.40311e-12	Up-Regulated
BHLHE41	0.740408	-0.0645099	7.98699e-17	1.41242e-12	Up-Regulated
BMP2K	0.785216	0.0633165	8.2037e-17	1.45058e-12	Up-Regulated
BLNK	0.670896	-1.1898	8.32189e-17	1.47139e-12	Up-Regulated
PPP3CC	0.806516	0.747012	8.32336e-17	1.47157e-12	Up-Regulated
AKAP2	0.626971	0.56154	8.35881e-17	1.47775e-12	Up-Regulated
EPSTI1	0.724846	0.0389806	8.51528e-17	1.50533e-12	Up-Regulated
FCN1	0.935552	0.0631563	9.5166e-17	1.68225e-12	Up-Regulated
RAP1A	0.832286	0.266145	9.92522e-17	1.75438e-12	Up-Regulated
VASH1	0.699905	0.033306	1.02993e-16	1.8204e-12	Up-Regulated
PAPLN	0.738547	0.498994	1.07171e-16	1.89414e-12	Up-Regulated
HEMGN	0.613495	0.148433	1.16304e-16	2.05545e-12	Up-Regulated
S1PR1	0.60858	0.157199	1.17498e-16	2.07642e-12	Up-Regulated
ITGAE	0.691759	0.408281	1.20652e-16	2.13205e-12	Up-Regulated
DCSTAMP	0.590458	0.142306	1.27585e-16	2.25443e-12	Up-Regulated
BHLHE22	0.677313	1.22151	1.30133e-16	2.29932e-12	Up-Regulated
CCL23	0.623241	0.242864	1.44575e-16	2.55436e-12	Up-Regulated
MAT2B	0.909023	0.174709	1.51183e-16	2.67096e-12	Up-Regulated
GPNMB	0.711968	0.0773998	1.65221e-16	2.91862e-12	Up-Regulated
HMHA1	0.673921	-2.66537	1.7374e-16	3.06894e-12	Up-Regulated
ST3GAL2	0.708924	-0.640922	1.99626e-16	3.526e-12	Up-Regulated
PARP15	0.705349	0.225376	2.0298e-16	3.58504e-12	Up-Regulated
DCN	0.633045	0.239917	2.11304e-16	3.73184e-12	Up-Regulated
CASP4	0.722252	0.985029	2.23413e-16	3.94548e-12	Up-Regulated
IRF2	0.803446	0.643498	2.25755e-16	3.98639e-12	Up-Regulated
PSMB8	0.747288	0.358493	2.35147e-16	4.15199e-12	Up-Regulated
CCDC109B	0.696483	0.180275	2.43856e-16	4.30551e-12	Up-Regulated
SELP	0.649613	0.388963	2.47087e-16	4.36232e-12	Up-Regulated
CTSO	0.765037	0.236433	2.55057e-16	4.50278e-12	Up-Regulated
MPP1	0.632837	0.0393548	2.68356e-16	4.73729e-12	Up-Regulated
MAP3K3	0.698291	-1.55062	2.74497e-16	4.84542e-12	Up-Regulated
ZNF683	0.806951	0.0730892	2.86815e-16	5.06257e-12	Up-Regulated
FCRLA	0.703881	0.108947	2.87027e-16	5.06603e-12	Up-Regulated
IL18R1	0.795645	0.0782128	2.97338e-16	5.24771e-12	Up-Regulated
SLC2A6	0.707497	0.218574	3.11247e-16	5.49289e-12	Up-Regulated
NFKB1	0.710819	0.469657	3.12621e-16	5.51682e-12	Up-Regulated
RASL12	0.607117	0.60872	3.5019e-16	6.17946e-12	Up-Regulated
CSK	0.682824	-1.5824	3.51845e-16	6.2083e-12	Up-Regulated
C19ORF38	0.665159	-0.0912545	3.73209e-16	6.58489e-12	Up-Regulated
QKI	0.744609	-0.289844	4.18606e-16	7.38505e-12	Up-Regulated
GPR31	0.696373	0.178177	4.70966e-16	8.30832e-12	Up-Regulated
OLFML1	0.744819	0.0655781	5.01994e-16	8.85468e-12	Up-Regulated
NTAN1	0.764002	0.172288	5.52628e-16	9.74724e-12	Up-Regulated
CAMK1G	0.646714	0.0728399	5.56663e-16	9.81786e-12	Up-Regulated
PIM2	0.640313	0.535982	5.57772e-16	9.83686e-12	Up-Regulated
EHD4	0.651102	1.0001	5.79879e-16	1.02262e-11	Up-Regulated
TCF7	0.62324	0.390128	5.94553e-16	1.04843e-11	Up-Regulated
ARPC2	0.702334	-0.0412923	6.115e-16	1.07826e-11	Up-Regulated
NAAA	0.670541	0.0679695	6.38594e-16	1.12597e-11	Up-Regulated
VCAM1	0.647198	0.156386	6.45851e-16	1.1387e-11	Up-Regulated
SPARCL1	0.679189	0.612429	6.65789e-16	1.17379e-11	Up-Regulated
DOCK4	0.691117	0.498872	7.09834e-16	1.25137e-11	Up-Regulated
SMAP2	0.650365	0.124573	7.14812e-16	1.26007e-11	Up-Regulated
FCRL1	0.631761	0.151294	8.60723e-16	1.5172e-11	Up-Regulated
MYLK	0.661389	0.29555	1.10494e-15	1.94756e-11	Up-Regulated
MOB3A	0.675644	0.377082	1.11986e-15	1.97375e-11	Up-Regulated
MMP25	0.596465	0.0659066	1.15255e-15	2.03126e-11	Up-Regulated
IL2	0.604382	0.138915	1.35958e-15	2.39585e-11	Up-Regulated
HAAO	0.672907	0.100319	1.42325e-15	2.50791e-11	Up-Regulated
MAP3K14	0.681151	0.146968	1.63437e-15	2.87976e-11	Up-Regulated
ZEB1	0.666559	0.216536	1.64959e-15	2.9064e-11	Up-Regulated
CLEC17A	0.61184	0.108876	1.6695e-15	2.94133e-11	Up-Regulated
CYB561A3	0.697704	0.210998	1.74046e-15	3.06617e-11	Up-Regulated
CXCL12	0.695635	0.242024	2.04324e-15	3.59937e-11	Up-Regulated
LPAR5	0.675433	-0.471024	2.06434e-15	3.63634e-11	Up-Regulated
NUGGC	0.678527	0.212765	2.11189e-15	3.71968e-11	Up-Regulated
MYO9B	0.645715	0.694266	2.11921e-15	3.73235e-11	Up-Regulated
MICAL1	0.58551	0.489972	2.71884e-15	4.78814e-11	Up-Regulated
KCNMB1	0.628646	-0.0524875	3.3317e-15	5.86713e-11	Up-Regulated
ABCA9	0.6046	0.211607	4.98456e-15	8.77531e-11	Up-Regulated
CORO1C	0.66593	0.387839	5.39539e-15	9.49804e-11	Up-Regulated
PXK	0.736286	-0.0414557	5.52428e-15	9.72439e-11	Up-Regulated
CCDC88B	0.653935	0.319791	5.96826e-15	1.05053e-10	Up-Regulated
SETDB2	0.624742	1.10842	6.08231e-15	1.07055e-10	Up-Regulated
LILRA5	0.697693	0.125517	6.42936e-15	1.13157e-10	Up-Regulated
MYO5A	0.594405	0.216622	6.45261e-15	1.13559e-10	Up-Regulated
NR1H3	0.670086	0.0680352	6.47583e-15	1.13962e-10	Up-Regulated
ICAM2	0.647504	-3.00044	6.47899e-15	1.14011e-10	Up-Regulated
ZNF101	0.685348	0.015255	7.41002e-15	1.30379e-10	Up-Regulated
MITF	0.609001	-0.0330774	8.49178e-15	1.49396e-10	Up-Regulated
VIM	0.588934	0.67099	8.56037e-15	1.50594e-10	Up-Regulated
C15ORF27	0.705708	0.109956	8.66416e-15	1.52411e-10	Up-Regulated
FYN	0.64459	-2.20588	1.00094e-14	1.76055e-10	Up-Regulated
BATF2	0.776524	0.0704771	1.0296e-14	1.81076e-10	Up-Regulated
PNRC1	0.635131	-0.00861874	1.07053e-14	1.88263e-10	Up-Regulated
MARCO	0.588515	0.218618	1.11206e-14	1.95556e-10	Up-Regulated
ADAMDEC1	0.630033	0.113465	1.11466e-14	1.96002e-10	Up-Regulated
TNFRSF9	0.691138	0.081282	1.12199e-14	1.9728e-10	Up-Regulated
APOC2	0.74621	0.101854	1.13118e-14	1.98885e-10	Up-Regulated
AMPD3	0.682579	-0.240336	1.26925e-14	2.23146e-10	Up-Regulated
PRCP	0.689838	1.20693	1.37613e-14	2.41909e-10	Up-Regulated
SLC29A3	0.6025	0.0875954	1.58224e-14	2.78126e-10	Up-Regulated
POPDC2	0.651609	0.420869	1.59186e-14	2.79801e-10	Up-Regulated
CD1C	0.595091	0.223812	1.7193e-14	3.0215e-10	Up-Regulated
AXL	0.609918	0.0836094	1.95265e-14	3.43119e-10	Up-Regulated
RHOJ	0.616759	-2.511	1.95564e-14	3.43626e-10	Up-Regulated
RGS10	0.657457	0.486838	1.98449e-14	3.48676e-10	Up-Regulated
CYP27A1	0.698095	0.133193	2.04523e-14	3.59326e-10	Up-Regulated
IQSEC1	0.676004	0.690448	2.27116e-14	3.98952e-10	Up-Regulated
LITAF	0.746376	0.0493984	2.28053e-14	4.00575e-10	Up-Regulated
ERAP2	0.590801	0.544395	2.49748e-14	4.38658e-10	Up-Regulated
LAG3	0.736384	-0.0137283	2.71227e-14	4.76355e-10	Up-Regulated
JAK1	0.687648	0.945267	2.76757e-14	4.86041e-10	Up-Regulated
NFATC1	0.634413	1.59468	2.81536e-14	4.94406e-10	Up-Regulated
TPSAB1	0.63441	0.322253	2.91524e-14	5.11917e-10	Up-Regulated
TNS3	0.813917	0.0981837	3.04564e-14	5.34754e-10	Up-Regulated
CPVL	0.791165	0.0613987	3.23639e-14	5.6818e-10	Up-Regulated
CLEC4C	0.720022	0.114659	3.24436e-14	5.69547e-10	Up-Regulated
GNB4	0.765688	-0.032877	3.42405e-14	6.01057e-10	Up-Regulated
BEST1	0.609255	0.808784	3.75757e-14	6.59567e-10	Up-Regulated
SLC2A5	0.604782	0.335431	3.99327e-14	7.00899e-10	Up-Regulated
HACD4	0.643044	-0.656376	4.02956e-14	7.07188e-10	Up-Regulated
LXN	0.840784	0.0625093	4.07891e-14	7.15808e-10	Up-Regulated
COL6A6	0.600166	0.223559	4.17049e-14	7.31838e-10	Up-Regulated
CDC42SE2	0.700073	3.29593	4.42998e-14	7.77328e-10	Up-Regulated
UNC45B	0.585516	0.289868	4.51298e-14	7.91848e-10	Up-Regulated
ADRB2	0.633622	0.186572	4.5348e-14	7.95631e-10	Up-Regulated
CD93	0.593455	0.222833	4.61902e-14	8.10361e-10	Up-Regulated
JCHAIN	0.656808	0.100341	5.41133e-14	9.49201e-10	Up-Regulated
JAM2	0.628257	0.122695	5.48476e-14	9.61972e-10	Up-Regulated
PHF11	0.683755	0.484353	6.16414e-14	1.08094e-09	Up-Regulated
ARL6IP5	0.675465	0.249417	7.9854e-14	1.4e-09	Up-Regulated
ARHGAP17	0.740235	2.24097	7.99956e-14	1.4024e-09	Up-Regulated
KLRC4	0.690307	0.148131	8.46275e-14	1.48352e-09	Up-Regulated
CLEC5A	0.689545	0.153428	9.45427e-14	1.65724e-09	Up-Regulated
TBC1D4	0.626803	-0.107671	9.66307e-14	1.69374e-09	Up-Regulated
TAPBP	0.725317	0.2528	9.78135e-14	1.71438e-09	Up-Regulated
NABP1	0.697126	-0.0490426	1.00881e-13	1.76804e-09	Up-Regulated
ZCCHC24	0.651855	0.278864	1.01431e-13	1.77747e-09	Up-Regulated
HS3ST3B1	0.848441	0.0880037	1.03383e-13	1.81157e-09	Up-Regulated
MEI1	0.758418	0.190056	1.09071e-13	1.91114e-09	Up-Regulated
LDLRAD4	0.761152	0.0907601	1.10724e-13	1.93999e-09	Up-Regulated
NDST2	0.659177	0.693597	1.11197e-13	1.94817e-09	Up-Regulated
NUB1	0.913658	0.0994977	1.26126e-13	2.20948e-09	Up-Regulated
CSF1	0.748231	0.123881	1.28682e-13	2.25412e-09	Up-Regulated
MGAT1	0.690971	0.0312625	1.53508e-13	2.68838e-09	Up-Regulated
CCL2	0.608377	2.36585	1.53723e-13	2.692e-09	Up-Regulated
RNASE2	0.760031	0.0639581	1.59201e-13	2.78778e-09	Up-Regulated
SYNPO	0.631269	0.561154	1.73779e-13	3.04286e-09	Up-Regulated
DSE	0.70396	0.0706297	1.7777e-13	3.11258e-09	Up-Regulated
FCHSD2	0.71087	0.00113035	2.2478e-13	3.93455e-09	Up-Regulated
MEF2C	0.606729	-0.00723307	2.30155e-13	4.0284e-09	Up-Regulated
NCR1	0.637112	-0.271587	2.49363e-13	4.36385e-09	Up-Regulated
LACC1	0.643235	1.00598	2.52446e-13	4.41756e-09	Up-Regulated
UBE2J1	0.666614	0.511785	2.53608e-13	4.43763e-09	Up-Regulated
MOB3C	0.664651	0.0396693	2.61868e-13	4.5819e-09	Up-Regulated
CFLAR	0.679677	-0.0077331	2.69522e-13	4.71555e-09	Up-Regulated
ESYT1	0.630137	0.826459	3.11972e-13	5.45764e-09	Up-Regulated
PLCXD2	0.624141	0.71385	3.42519e-13	5.99169e-09	Up-Regulated
TMEM86A	0.730028	0.216915	3.52504e-13	6.166e-09	Up-Regulated
ZNF671	0.614391	-0.786467	3.61885e-13	6.32974e-09	Up-Regulated
CSGALNACT2	0.628576	-0.382124	3.73952e-13	6.54042e-09	Up-Regulated
SLC36A1	0.588043	0.0959591	3.80644e-13	6.65632e-09	Up-Regulated
HECA	0.602325	-0.0708809	4.56523e-13	7.97957e-09	Up-Regulated
GNA13	0.733022	-0.820182	4.70194e-13	8.21805e-09	Up-Regulated
PROX2	0.726955	0.0856384	4.70696e-13	8.22635e-09	Up-Regulated
UBD	0.646728	0.0955166	4.70931e-13	8.22999e-09	Up-Regulated
TGM2	0.597305	-4.20073	4.73013e-13	8.26591e-09	Up-Regulated
CYTH1	0.618252	0.455675	5.00175e-13	8.73906e-09	Up-Regulated
NFKBIE	0.715779	0.045427	5.30985e-13	9.27632e-09	Up-Regulated
CLEC12A	0.738199	0.0733903	5.98715e-13	1.04584e-08	Up-Regulated
IFNGR1	0.612002	0.164307	6.23549e-13	1.08909e-08	Up-Regulated
SUSD6	0.656695	0.273544	6.408e-13	1.11916e-08	Up-Regulated
SOCS1	0.639149	-0.0712599	6.63442e-13	1.1585e-08	Up-Regulated
SP110	0.735128	0.0601197	7.50707e-13	1.31066e-08	Up-Regulated
SOD2	0.588636	0.268365	8.50339e-13	1.48418e-08	Up-Regulated
IRF4	0.730032	0.0900549	8.88614e-13	1.55081e-08	Up-Regulated
CLEC4D	0.607304	0.0815021	9.49695e-13	1.65703e-08	Up-Regulated
SNRK	0.587061	0.502264	1.53561e-12	2.6784e-08	Up-Regulated
TPSB2	0.631447	0.134168	1.71286e-12	2.98655e-08	Up-Regulated
CREBL2	0.62995	-10.417	1.9523e-12	3.40305e-08	Up-Regulated
ZBTB46	0.654772	-4.4336	2.00446e-12	3.49338e-08	Up-Regulated
CRLF3	0.652478	2.43018	2.04911e-12	3.57079e-08	Up-Regulated
CAMK1	0.596737	0.281842	2.17484e-12	3.78923e-08	Up-Regulated
IL18	0.592215	0.187376	2.6559e-12	4.62578e-08	Up-Regulated
CD7	0.754423	0.049413	2.66278e-12	4.6375e-08	Up-Regulated
APOL2	0.661911	-0.0636206	3.37125e-12	5.868e-08	Up-Regulated
SSPN	0.643575	0.161703	3.38222e-12	5.88676e-08	Up-Regulated
CNOT6L	0.626515	0.463913	3.46512e-12	6.0307e-08	Up-Regulated
RHBDF2	0.714459	0.138105	3.60732e-12	6.27747e-08	Up-Regulated
FCRL5	0.59168	0.541994	3.67127e-12	6.38802e-08	Up-Regulated
MRAS	0.659442	0.118824	3.72417e-12	6.47968e-08	Up-Regulated
DNASE2	0.641235	-0.0494073	4.00294e-12	6.96391e-08	Up-Regulated
FEZ1	0.59483	-0.562914	4.07118e-12	7.08223e-08	Up-Regulated
PLSCR4	0.623442	0.0785795	4.57151e-12	7.95031e-08	Up-Regulated
RIC1	0.718417	-0.150747	4.80487e-12	8.35567e-08	Up-Regulated
CCDC50	0.632535	0.217477	4.88311e-12	8.49125e-08	Up-Regulated
CAPZB	0.712197	0.0818779	4.88658e-12	8.49678e-08	Up-Regulated
CORO7	0.590452	40.5134	5.50471e-12	9.56938e-08	Up-Regulated
MAX	0.728504	-6.0231	5.72298e-12	9.94768e-08	Up-Regulated
CYP2U1	0.607426	0.0999999	5.99139e-12	1.04124e-07	Up-Regulated
GGA2	0.637568	0.467827	6.24527e-12	1.0853e-07	Up-Regulated
TNIP1	0.585576	0.119369	6.83915e-12	1.18823e-07	Up-Regulated
RNF130	0.69663	-0.0123873	8.13105e-12	1.41212e-07	Up-Regulated
LSAMP	0.61101	0.083383	8.20713e-12	1.42517e-07	Up-Regulated
IFI27L2	0.633206	0.0708614	8.90266e-12	1.54568e-07	Up-Regulated
IL1B	0.712471	0.0646814	9.86387e-12	1.71197e-07	Up-Regulated
TBC1D9	0.602741	0.430264	1.0386e-11	1.80229e-07	Up-Regulated
SLFN12	0.679179	0.643106	1.07598e-11	1.86703e-07	Up-Regulated
APOL4	0.656467	0.108034	1.09182e-11	1.89431e-07	Up-Regulated
STX12	0.597547	0.622743	1.09669e-11	1.90264e-07	Up-Regulated
TMEM26	0.617322	0.140251	1.11496e-11	1.93423e-07	Up-Regulated
LINC01588	0.58729	0.0763037	1.18327e-11	2.0525e-07	Up-Regulated
CCL8	0.595508	0.101819	1.23613e-11	2.14382e-07	Up-Regulated
FAM129C	0.594787	0.131718	1.25082e-11	2.16917e-07	Up-Regulated
ZCCHC18	0.650123	0.0688319	1.3115e-11	2.27387e-07	Up-Regulated
ARL11	0.588765	0.0607512	1.48413e-11	2.57184e-07	Up-Regulated
LINC00926	0.624053	0.169915	1.60292e-11	2.77739e-07	Up-Regulated
CEP120	0.647576	3.98958	1.62827e-11	2.82114e-07	Up-Regulated
LILRA3	0.628847	0.223533	1.74863e-11	3.02881e-07	Up-Regulated
SIGLEC16	0.605199	0.114152	1.87171e-11	3.24162e-07	Up-Regulated
FIG4	0.75876	0.0625587	1.88075e-11	3.25709e-07	Up-Regulated
ARAP2	0.657775	0.0046081	1.94087e-11	3.361e-07	Up-Regulated
PCNX	0.724922	0.48454	2.01645e-11	3.49108e-07	Up-Regulated
PARP8	0.873639	0.360173	2.12207e-11	3.6733e-07	Up-Regulated
RGL1	0.712519	0.362138	2.50288e-11	4.33123e-07	Up-Regulated
SIPA1	0.651238	0.0758138	2.88084e-11	4.98385e-07	Up-Regulated
TPP1	0.662582	0.0882613	3.18989e-11	5.51659e-07	Up-Regulated
SPIB	0.648874	0.0624544	3.23555e-11	5.59492e-07	Up-Regulated
TMEM109	0.692625	0.142737	3.33805e-11	5.77148e-07	Up-Regulated
XRN1	0.689919	0.0957211	3.42745e-11	5.92571e-07	Up-Regulated
PARP12	0.640673	0.299481	3.48892e-11	6.03164e-07	Up-Regulated
UBASH3B	0.610449	0.302914	3.91714e-11	6.76921e-07	Up-Regulated
PTPRJ	0.608835	0.430413	4.35697e-11	7.5258e-07	Up-Regulated
F13A1	0.690843	0.0623542	4.52517e-11	7.81497e-07	Up-Regulated
MICB	0.703692	0.168674	4.93199e-11	8.51409e-07	Up-Regulated
SH3BP1	0.597991	-0.0272952	4.94474e-11	8.5356e-07	Up-Regulated
RECK	0.64276	0.176843	5.38984e-11	9.30178e-07	Up-Regulated
KIAA0040	0.59334	6.02597	5.42379e-11	9.3593e-07	Up-Regulated
PSME2	0.648571	0.537362	5.44284e-11	9.39161e-07	Up-Regulated
SRGN	0.592894	0.061226	6.35901e-11	1.09648e-06	Up-Regulated
MKNK1	0.625533	0.0509785	6.85932e-11	1.18248e-06	Up-Regulated
CTSC	0.674806	-0.0580087	7.51082e-11	1.29456e-06	Up-Regulated
KIAA1551	0.734824	0.0617255	7.53631e-11	1.29888e-06	Up-Regulated
TPST2	0.595326	-0.647851	7.89257e-11	1.36005e-06	Up-Regulated
SH3BGRL3	0.663276	0.0625309	9.11884e-11	1.5709e-06	Up-Regulated
HEATR9	0.650312	0.0671331	1.1182e-10	1.92498e-06	Up-Regulated
ALPK1	0.591115	-0.793543	1.14606e-10	1.97248e-06	Up-Regulated
GBP3	0.639806	0.633324	1.30685e-10	2.24791e-06	Up-Regulated
TLR10	0.611606	0.06173	1.33287e-10	2.2924e-06	Up-Regulated
MTMR14	0.594799	-0.0397213	1.46501e-10	2.51938e-06	Up-Regulated
SLC37A2	0.66717	0.0621301	1.93577e-10	3.32546e-06	Up-Regulated
PAPD4	0.692585	0.274571	1.94773e-10	3.34581e-06	Up-Regulated
ANXA5	0.590229	0.0440905	1.95354e-10	3.35559e-06	Up-Regulated
CASP10	0.600558	-0.0350987	2.09376e-10	3.59561e-06	Up-Regulated
FLVCR2	0.620101	0.0485214	2.113e-10	3.62844e-06	Up-Regulated
TSPAN33	0.622475	0.462038	2.21979e-10	3.81116e-06	Up-Regulated
ZNFX1	0.636213	0.193399	2.74602e-10	4.7119e-06	Up-Regulated
NAGA	0.663118	0.171017	2.74845e-10	4.7158e-06	Up-Regulated
SNX3	0.587614	0.160433	2.82845e-10	4.85277e-06	Up-Regulated
TCAF2	0.693387	0.174726	3.15623e-10	5.41199e-06	Up-Regulated
KLRC1	0.698489	0.00340186	3.74616e-10	6.42017e-06	Up-Regulated
SH3KBP1	0.649832	0.062965	3.8285e-10	6.56089e-06	Up-Regulated
CCDC88A	0.606269	-0.00917331	3.91167e-10	6.70264e-06	Up-Regulated
CD200	0.705891	0.0623045	4.27895e-10	7.32899e-06	Up-Regulated
ATM	0.617212	1.80746	5.1108e-10	8.74918e-06	Up-Regulated
FXYD5	0.722272	0.0789219	5.20726e-10	8.91327e-06	Up-Regulated
LYST	0.586608	-7.8938	7.33963e-10	1.25522e-05	Up-Regulated
TNFRSF14	0.600969	0.0618927	9.12577e-10	1.55959e-05	Up-Regulated
ECM2	0.60336	0.0718906	9.39091e-10	1.60453e-05	Up-Regulated
ATP10D	0.656195	0.0584143	9.72003e-10	1.66038e-05	Up-Regulated
HAMP	0.605525	0.244838	1.01796e-09	1.73806e-05	Up-Regulated
IFIH1	0.76869	0.0622613	1.10909e-09	1.89255e-05	Up-Regulated
TLR6	0.589578	0.0619551	1.11318e-09	1.89942e-05	Up-Regulated
EHD1	0.597193	2.34835	1.14746e-09	1.95768e-05	Up-Regulated
MDFIC	0.735797	0.0764565	1.24768e-09	2.12816e-05	Up-Regulated
SLC25A46	0.635454	0.135487	1.78293e-09	3.03704e-05	Up-Regulated
CYSLTR1	0.610169	0.224584	2.42691e-09	4.12841e-05	Up-Regulated
PSME1	0.626551	0.096405	2.58093e-09	4.38861e-05	Up-Regulated
RARRES3	0.889605	0.0622574	2.59446e-09	4.41136e-05	Up-Regulated
IFNAR2	0.597643	-0.271435	2.65074e-09	4.50627e-05	Up-Regulated
IFI16	0.663663	0.070124	2.77351e-09	4.71357e-05	Up-Regulated
DMXL1	0.610986	-3.41421	3.02341e-09	5.13617e-05	Up-Regulated
PRNP	0.612378	0.0621845	3.16486e-09	5.37488e-05	Up-Regulated
ASB2	1.18299	0.0622573	3.59128e-09	6.09584e-05	Up-Regulated
RFX5	0.599535	0.202243	4.16178e-09	7.05921e-05	Up-Regulated
AQP9	0.63355	0.0623603	4.22976e-09	7.17325e-05	Up-Regulated
FPR2	0.673955	0.0622751	4.25855e-09	7.22166e-05	Up-Regulated
NXPE3	0.6197	0.162374	4.43734e-09	7.52218e-05	Up-Regulated
IL4R	0.649556	0.658145	4.82971e-09	8.18442e-05	Up-Regulated
STK17A	0.741063	0.105135	6.61272e-09	0.00011192	Up-Regulated
ADPGK	0.588912	0.0530579	7.14987e-09	0.00012099	Up-Regulated
NIN	0.620238	0.0486265	9.28273e-09	0.000156739	Up-Regulated
SVEP1	0.645188	0.0622823	9.84252e-09	0.000166142	Up-Regulated
SMCO3	0.58967	0.0574956	9.87765e-09	0.000166725	Up-Regulated
CLEC6A	0.763216	0.0622578	1.37941e-08	0.000232403	Up-Regulated
ZBED2	0.61362	0.0611444	1.38257e-08	0.000232922	Up-Regulated
RNF213	0.658976	0.226056	1.51774e-08	0.000255573	Up-Regulated
ATP6V0D1	0.66807	0.0774641	1.54427e-08	0.000260009	Up-Regulated
FMO3	0.706881	0.0906945	1.57524e-08	0.000265176	Up-Regulated
CLEC4E	0.897001	0.0622573	1.61609e-08	0.000272037	Up-Regulated
RELB	0.59048	0.337752	1.75171e-08	0.000294567	Up-Regulated
RTP4	0.621632	0.0644614	1.79879e-08	0.000302448	Up-Regulated
IRAK3	0.67968	0.0804789	1.81094e-08	0.000304456	Up-Regulated
CPPED1	0.599977	0.0314351	1.8145e-08	0.000305035	Up-Regulated
PARP11	0.62082	0.0517765	2.40163e-08	0.000402945	Up-Regulated
BST1	0.627275	0.0623577	2.6413e-08	0.000442867	Up-Regulated
GPR141	0.761713	0.0629429	4.15002e-08	0.000693137	Up-Regulated
IL21	0.656785	0.0624727	4.89211e-08	0.000816151	Up-Regulated
MEFV	0.634451	0.0621337	5.39157e-08	0.000898829	Up-Regulated
N4BP1	0.617514	0.214589	6.57828e-08	0.00109469	Up-Regulated
TCF4	0.64045	0.0621286	6.91789e-08	0.00115024	Up-Regulated
ATG3	0.624546	0.107573	7.92237e-08	0.00131598	Up-Regulated
CCDC71L	0.672267	0.203664	1.20661e-07	0.00199875	Up-Regulated
EAF2	0.605662	0.0702072	1.57486e-07	0.00260198	Up-Regulated
USP15	0.640286	0.0970586	2.26281e-07	0.00372662	Up-Regulated
PLCL1	0.616303	0.0621549	2.39213e-07	0.00393792	Up-Regulated
NCK1	0.604092	0.0759631	3.22696e-07	0.00529512	Up-Regulated
ACSM5	0.721722	0.0622574	4.22243e-07	0.00690917	Up-Regulated
UNC13D	0.657315	0.0827128	4.78004e-07	0.00780963	Up-Regulated
M6PR	0.648675	0.0897139	1.46724e-06	0.0236196	Up-Regulated
LYZ	0.79912	0.0622573	2.59005e-06	0.0413346	Up-Regulated
RIPK2	0.683972	0.104874	2.96208e-06	0.0471651	Up-Regulated
ST8SIA1	0.590854	0.0875136	3.03352e-06	0.0482693	Up-Regulated
GRHL2	-0.93939	0.110017	1.16944e-18	2.07611e-14	Down-Regulated
OVOL2	-0.867154	-1.91629	1.32995e-18	2.36093e-14	Down-Regulated
ZBTB12	-0.985695	0.166764	3.46093e-17	6.12758e-13	Down-Regulated
NELFA	-0.978645	0.176891	3.57251e-17	6.32478e-13	Down-Regulated
PRPF40B	-0.974239	0.0644115	6.98459e-17	1.23537e-12	Down-Regulated
C2ORF15	-0.858799	0.354	1.5205e-16	2.68612e-12	Down-Regulated
ICA1	-1.03864	0.0624542	2.24166e-16	3.95854e-12	Down-Regulated
FNBP1L	-0.785104	0.123564	4.82484e-16	8.51101e-12	Down-Regulated
GYLTL1B	-0.76182	0.480734	3.70841e-15	6.53014e-11	Down-Regulated
KIAA1549	-0.744701	-0.308677	3.7542e-15	6.6104e-11	Down-Regulated
PELP1	-0.63839	0.195987	4.97974e-15	8.76733e-11	Down-Regulated
HID1	-0.697638	0.578647	6.48568e-15	1.14122e-10	Down-Regulated
ESRP1	-1.06008	0.0951479	8.85179e-15	1.55703e-10	Down-Regulated
DBNDD1	-0.691993	0.283923	1.31916e-14	2.31909e-10	Down-Regulated
TM7SF2	-0.735505	0.498402	1.60187e-14	2.81544e-10	Down-Regulated
PGAP2	-0.662455	0.463164	2.22269e-14	3.90461e-10	Down-Regulated
UBQLN4	-1.26015	0.0749778	2.97656e-14	5.22655e-10	Down-Regulated
ZBTB42	-0.714903	0.301388	4.02333e-14	7.06134e-10	Down-Regulated
ADGRA3	-0.766397	0.255038	5.293e-14	9.28499e-10	Down-Regulated
NR2F6	-0.615012	0.246622	5.48193e-14	9.61531e-10	Down-Regulated
EHMT2	-0.898177	0.193801	5.66669e-14	9.93823e-10	Down-Regulated
SOX4	-0.773016	0.178343	1.00932e-13	1.76884e-09	Down-Regulated
EPN3	-0.760922	-1.12625	1.29241e-13	2.26379e-09	Down-Regulated
GYG2	-0.628178	1.91349	1.97913e-13	3.46466e-09	Down-Regulated
B3GALNT2	-0.781024	0.454095	2.31483e-13	4.05142e-09	Down-Regulated
RBBP8NL	-0.697561	0.190922	2.89072e-13	5.05731e-09	Down-Regulated
SLC39A7	-0.739603	0.339116	4.1546e-13	7.26348e-09	Down-Regulated
CLCN2	-0.757986	0.130993	4.40025e-13	7.69208e-09	Down-Regulated
PYGO2	-1.11067	0.132686	5.55052e-13	9.69621e-09	Down-Regulated
RTKN	-0.709183	0.497262	6.06323e-13	1.05906e-08	Down-Regulated
HOOK1	-0.749241	0.0778347	6.87828e-13	1.20102e-08	Down-Regulated
DNMT3A	-1.11172	0.0888799	7.28025e-13	1.27113e-08	Down-Regulated
C2CD4D	-1.70759	0.0738652	8.21769e-13	1.43448e-08	Down-Regulated
MAGEF1	-0.91073	0.138043	8.23886e-13	1.43809e-08	Down-Regulated
FAM86JP	-0.7217	0.651393	8.63711e-13	1.50743e-08	Down-Regulated
PACSIN3	-0.74108	0.14803	9.21865e-13	1.60865e-08	Down-Regulated
SOX12	-0.717515	0.279395	9.37619e-13	1.63605e-08	Down-Regulated
KDF1	-0.741676	-0.636763	1.16169e-12	2.0268e-08	Down-Regulated
EIF2AK1	-1.01853	0.109799	1.58283e-12	2.76045e-08	Down-Regulated
FAM83H	-0.937659	0.481218	1.58542e-12	2.76481e-08	Down-Regulated
NFS1	-0.763244	-0.0220532	1.72677e-12	3.01062e-08	Down-Regulated
ATXN2	-0.708163	0.367818	1.72997e-12	3.01603e-08	Down-Regulated
POGK	-1.2029	0.174908	2.11058e-12	3.67747e-08	Down-Regulated
SLC29A2	-0.764242	0.0677532	2.23931e-12	3.90111e-08	Down-Regulated
VPS52	-0.86835	0.214775	2.64981e-12	4.61544e-08	Down-Regulated
MORC2	-0.6788	0.100398	3.17819e-12	5.5326e-08	Down-Regulated
GTF3C2	-1.06067	0.062305	3.30077e-12	5.74565e-08	Down-Regulated
RRP15	-0.776016	0.212793	3.93294e-12	6.84253e-08	Down-Regulated
SETD6	-0.730214	0.210178	4.14895e-12	7.21668e-08	Down-Regulated
NOL10	-0.929811	0.066018	4.36367e-12	7.58974e-08	Down-Regulated
CCT3	-0.849841	0.0935123	4.89477e-12	8.51053e-08	Down-Regulated
EPCAM	-0.800273	0.0511215	5.50988e-12	9.57782e-08	Down-Regulated
KDM5B	-0.96249	-0.590241	6.83543e-12	1.18766e-07	Down-Regulated
NELFCD	-1.32461	0.06054	7.21836e-12	1.25397e-07	Down-Regulated
ESRP2	-0.711366	0.266865	7.36726e-12	1.27977e-07	Down-Regulated
TMTC4	-0.795859	0.0628329	7.67815e-12	1.33369e-07	Down-Regulated
NIPSNAP1	-0.780709	0.0690378	8.73748e-12	1.51709e-07	Down-Regulated
ATP8B1	-0.599296	0.269464	9.63453e-12	1.67227e-07	Down-Regulated
PAXIP1	-0.790891	0.435353	1.17512e-11	2.03849e-07	Down-Regulated
H1F0	-0.65589	0.266957	1.21999e-11	2.11608e-07	Down-Regulated
SMARCA1	-0.72316	0.137732	1.26088e-11	2.18623e-07	Down-Regulated
PATZ1	-0.68487	0.0635966	1.32277e-11	2.29316e-07	Down-Regulated
ALDH18A1	-0.629296	0.894913	1.34521e-11	2.33192e-07	Down-Regulated
ZSCAN2	-0.612444	0.218832	1.3569e-11	2.35192e-07	Down-Regulated
KIAA1522	-0.620139	0.54283	1.63798e-11	2.8378e-07	Down-Regulated
JUP	-0.775787	0.063077	1.67168e-11	2.89569e-07	Down-Regulated
UBAP2L	-0.96094	0.146949	1.78904e-11	3.09862e-07	Down-Regulated
ARHGAP39	-0.728795	0.896833	1.95994e-11	3.39383e-07	Down-Regulated
MFSD9	-0.657808	0.423152	2.07913e-11	3.59938e-07	Down-Regulated
INADL	-0.659536	0.189001	2.18624e-11	3.78417e-07	Down-Regulated
SBK1	-0.630663	0.395048	2.72212e-11	4.71035e-07	Down-Regulated
ACAD10	-0.60406	0.377321	2.95313e-11	5.10863e-07	Down-Regulated
OTUD7B	-0.974556	0.0622511	3.29538e-11	5.69804e-07	Down-Regulated
LYSMD1	-1.21165	0.1017	3.6141e-11	6.24733e-07	Down-Regulated
LZTS3	-0.73798	0.323365	3.72664e-11	6.44149e-07	Down-Regulated
FN3K	-0.695942	0.152379	3.81522e-11	6.59385e-07	Down-Regulated
ZNF687	-1.16512	0.11815	4.03313e-11	6.96926e-07	Down-Regulated
PEX13	-0.681142	0.50156	4.14085e-11	7.15498e-07	Down-Regulated
FXR2	-0.630757	0.313037	4.15926e-11	7.18596e-07	Down-Regulated
CCAR1	-0.616901	0.598551	4.38125e-11	7.56729e-07	Down-Regulated
MRM1	-0.662067	0.86771	4.40042e-11	7.59997e-07	Down-Regulated
SCRIB	-1.17556	0.230088	4.73983e-11	8.18379e-07	Down-Regulated
SUDS3	-0.818615	0.151671	5.03388e-11	8.68899e-07	Down-Regulated
RHBDD3	-0.588111	0.410081	5.03696e-11	8.69379e-07	Down-Regulated
BLOC1S4	-0.681592	0.261163	5.5218e-11	9.52677e-07	Down-Regulated
C8ORF82	-1.02152	0.0755355	5.7313e-11	9.88707e-07	Down-Regulated
C6ORF136	-0.765398	0.10625	5.74841e-11	9.91543e-07	Down-Regulated
RBM4	-0.681814	0.792877	6.80666e-11	1.17354e-06	Down-Regulated
DDX1	-0.839687	0.145021	8.0144e-11	1.38096e-06	Down-Regulated
MRPS26	-0.702373	0.134325	9.42319e-11	1.62324e-06	Down-Regulated
TRIM28	-0.737835	0.129827	9.96928e-11	1.71691e-06	Down-Regulated
IRF2BP1	-0.7656	0.063194	1.00753e-10	1.73508e-06	Down-Regulated
VAX2	-0.748079	0.256239	1.02838e-10	1.77088e-06	Down-Regulated
RCCD1	-0.60443	0.321465	1.04388e-10	1.79745e-06	Down-Regulated
MPHOSPH10	-0.693417	0.0705614	1.09417e-10	1.88379e-06	Down-Regulated
C14ORF93	-0.693128	0.347091	1.13603e-10	1.95533e-06	Down-Regulated
BCL9	-0.839807	0.0674621	1.14915e-10	1.97769e-06	Down-Regulated
ARHGEF19	-0.671546	0.336917	1.15896e-10	1.99446e-06	Down-Regulated
CBX8	-0.643552	0.334534	1.1717e-10	2.01627e-06	Down-Regulated
LSM14B	-1.19375	0.0620242	1.25398e-10	2.15735e-06	Down-Regulated
BAG6	-0.880505	-0.00403191	1.38575e-10	2.3832e-06	Down-Regulated
SPIRE2	-0.607138	0.290482	1.55734e-10	2.67785e-06	Down-Regulated
UBE2Q1	-1.17434	0.0655698	1.56178e-10	2.68532e-06	Down-Regulated
RAB40B	-0.636161	0.408862	1.63677e-10	2.81393e-06	Down-Regulated
MEN1	-0.695743	0.13038	1.69581e-10	2.91526e-06	Down-Regulated
KDM1A	-0.731463	0.130811	1.7196e-10	2.95599e-06	Down-Regulated
TRIM27	-0.774637	0.310546	1.73493e-10	2.982e-06	Down-Regulated
PARG	-0.743573	0.184205	1.75954e-10	3.02395e-06	Down-Regulated
IARS2	-0.915327	0.173461	1.82921e-10	3.14314e-06	Down-Regulated
C1ORF56	-1.4211	0.0957976	1.8953e-10	3.2565e-06	Down-Regulated
CHTOP	-0.919122	0.0741258	1.99726e-10	3.4303e-06	Down-Regulated
PTK2	-1.19164	0.0621872	2.01012e-10	3.45217e-06	Down-Regulated
IWS1	-0.740378	0.418545	2.15667e-10	3.70323e-06	Down-Regulated
THPO	-0.621652	0.372855	2.23346e-10	3.83417e-06	Down-Regulated
ZNF664	-0.645336	0.229645	2.27696e-10	3.90863e-06	Down-Regulated
RBM15B	-0.59017	0.518354	2.6038e-10	4.46916e-06	Down-Regulated
AARSD1	-0.644109	0.30594	2.63838e-10	4.52826e-06	Down-Regulated
SMG5	-0.688889	0.177939	2.7044e-10	4.64102e-06	Down-Regulated
ZNF74	-0.68592	0.02699	2.73302e-10	4.68987e-06	Down-Regulated
AHCTF1	-0.782574	3.28456	2.83102e-10	4.85689e-06	Down-Regulated
ATAT1	-0.673624	0.890778	3.07731e-10	5.27759e-06	Down-Regulated
ATP1B1	-1.24207	0.115267	3.47557e-10	5.95782e-06	Down-Regulated
ARHGAP8	-0.597945	0.194716	3.73566e-10	6.40254e-06	Down-Regulated
TRAF4	-0.684544	0.0725648	4.3915e-10	7.52045e-06	Down-Regulated
TFB2M	-0.745632	0.0910191	4.51774e-10	7.73617e-06	Down-Regulated
WRNIP1	-0.768521	-0.527124	4.66141e-10	7.98127e-06	Down-Regulated
MAZ	-0.600841	-5.95525	5.50521e-10	9.42107e-06	Down-Regulated
COASY	-0.67862	0.0968891	5.51843e-10	9.44313e-06	Down-Regulated
KIAA1804	-0.604533	1.39743	6.14983e-10	1.05217e-05	Down-Regulated
DARS2	-0.67656	-1.00491	6.32118e-10	1.08143e-05	Down-Regulated
HNRNPU	-0.664874	0.608796	6.57401e-10	1.12462e-05	Down-Regulated
BDH1	-0.629949	0.0977391	7.39394e-10	1.26444e-05	Down-Regulated
TFCP2	-0.749638	0.328103	7.40603e-10	1.26643e-05	Down-Regulated
BRF1	-0.624557	0.203838	7.54238e-10	1.28967e-05	Down-Regulated
DHCR7	-0.816725	0.155121	7.6016e-10	1.29972e-05	Down-Regulated
NDUFS2	-0.942855	0.0806176	7.64787e-10	1.30756e-05	Down-Regulated
DHRS13	-0.633829	-0.466949	7.88918e-10	1.34858e-05	Down-Regulated
NECAB3	-0.602681	0.0767407	8.20917e-10	1.40311e-05	Down-Regulated
COG2	-0.970014	0.109374	9.37951e-10	1.60277e-05	Down-Regulated
PPME1	-1.04906	0.0621376	9.59661e-10	1.63939e-05	Down-Regulated
ERCC3	-0.707308	0.152073	9.73166e-10	1.66226e-05	Down-Regulated
ZSCAN16	-0.648457	0.200245	9.92453e-10	1.69501e-05	Down-Regulated
NARS	-0.593471	0.362802	9.96712e-10	1.70208e-05	Down-Regulated
ABCB6	-0.605783	-0.160372	1.00025e-09	1.70793e-05	Down-Regulated
SFT2D3	-0.615087	0.0973241	1.02811e-09	1.7553e-05	Down-Regulated
PPP6R3	-0.954843	0.104641	1.02983e-09	1.75813e-05	Down-Regulated
SMARCD2	-0.590423	0.116555	1.03961e-09	1.77471e-05	Down-Regulated
TUFT1	-0.858321	0.0730322	1.0429e-09	1.78013e-05	Down-Regulated
CBX2	-0.655333	0.240418	1.07945e-09	1.84229e-05	Down-Regulated
RAB25	-0.768919	0.242949	1.12845e-09	1.92537e-05	Down-Regulated
NCL	-0.605489	0.651341	1.14755e-09	1.95772e-05	Down-Regulated
CASKIN1	-0.625055	0.102824	1.20055e-09	2.04802e-05	Down-Regulated
GPATCH4	-0.713442	0.139426	1.23078e-09	2.09946e-05	Down-Regulated
MEX3A	-1.05409	0.0892215	1.40861e-09	2.40225e-05	Down-Regulated
LIG3	-0.741712	0.0832417	1.4832e-09	2.529e-05	Down-Regulated
SH3BP5L	-0.844517	0.38928	1.5702e-09	2.67656e-05	Down-Regulated
C1ORF35	-0.754048	0.175712	1.58349e-09	2.6989e-05	Down-Regulated
FLVCR1	-0.770578	0.221517	1.61569e-09	2.75363e-05	Down-Regulated
DNAJC11	-0.588012	0.135647	1.63683e-09	2.78948e-05	Down-Regulated
NRSN2	-0.58785	0.45758	1.64241e-09	2.79883e-05	Down-Regulated
LRRC47	-0.712576	0.0845515	1.66085e-09	2.83009e-05	Down-Regulated
ZNF696	-1.22358	0.0622434	1.69016e-09	2.87969e-05	Down-Regulated
PLA2G4A	-0.845788	0.0907787	1.83356e-09	3.12274e-05	Down-Regulated
SUV420H1	-0.742558	-1.43332	1.88087e-09	3.20255e-05	Down-Regulated
METTL21A	-0.711001	0.126343	1.97379e-09	3.36038e-05	Down-Regulated
MRPL19	-0.645722	0.246821	2.06272e-09	3.51157e-05	Down-Regulated
PYCR1	-0.643263	-0.256407	2.16647e-09	3.68755e-05	Down-Regulated
FOXA1	-0.911161	0.15533	2.17358e-09	3.69944e-05	Down-Regulated
MIS18A	-0.641106	0.137789	2.18166e-09	3.71297e-05	Down-Regulated
DHTKD1	-0.765188	0.0681582	2.22088e-09	3.77927e-05	Down-Regulated
PYCR2	-0.783611	0.37591	2.22745e-09	3.79023e-05	Down-Regulated
EIF2B4	-0.667926	0.0776867	2.36865e-09	4.03002e-05	Down-Regulated
HNRNPL	-0.620595	0.433993	2.39758e-09	4.079e-05	Down-Regulated
PAPOLA	-0.746141	0.112085	2.42633e-09	4.12767e-05	Down-Regulated
MARK2	-0.666495	0.206001	2.52605e-09	4.29631e-05	Down-Regulated
C1ORF131	-0.66191	0.595365	2.62987e-09	4.47103e-05	Down-Regulated
MRPS9	-0.61062	0.0726118	2.69732e-09	4.58491e-05	Down-Regulated
IPO4	-0.929189	0.0779985	2.70092e-09	4.59075e-05	Down-Regulated
TRIM45	-0.616151	0.256605	2.89156e-09	4.91305e-05	Down-Regulated
LRRC1	-0.641227	0.0931018	2.9664e-09	5.03961e-05	Down-Regulated
NOL7	-0.663608	0.0631252	3.05806e-09	5.19442e-05	Down-Regulated
THEM6	-1.0013	0.0622918	3.0997e-09	5.26484e-05	Down-Regulated
PMS2	-0.591823	0.0829511	3.24141e-09	5.50424e-05	Down-Regulated
ULK1	-0.624421	0.163087	3.27417e-09	5.55955e-05	Down-Regulated
HGH1	-1.32595	0.120769	3.31943e-09	5.63572e-05	Down-Regulated
AGBL5	-0.667992	0.257698	3.44851e-09	5.85453e-05	Down-Regulated
GMEB2	-0.821528	0.208917	3.59874e-09	6.10814e-05	Down-Regulated
PDCL3	-0.667917	0.126392	3.65615e-09	6.20413e-05	Down-Regulated
SMPD4	-0.663646	0.0784948	3.71286e-09	6.29999e-05	Down-Regulated
AACS	-0.7157	0.0739511	3.91342e-09	6.6395e-05	Down-Regulated
FBRSL1	-0.596301	0.157759	4.00633e-09	6.79594e-05	Down-Regulated
DHX9	-0.70958	0.0633961	4.41074e-09	7.47752e-05	Down-Regulated
LEMD2	-0.643252	0.342125	4.90914e-09	8.31804e-05	Down-Regulated
SNAP47	-0.790282	0.385947	5.13726e-09	8.70355e-05	Down-Regulated
PIGM	-0.784012	0.0983179	5.70759e-09	9.6658e-05	Down-Regulated
DPP3	-0.658774	0.327332	5.75433e-09	9.74438e-05	Down-Regulated
LETM1	-0.639917	0.182611	6.17709e-09	0.000104572	Down-Regulated
PRCC	-0.796173	0.0677938	6.33611e-09	0.000107258	Down-Regulated
TMEM9	-0.699121	0.192297	6.5374e-09	0.000110652	Down-Regulated
NUP133	-0.763381	0.284291	6.6228e-09	0.000112084	Down-Regulated
FAM86C1	-0.663447	-0.521574	7.38958e-09	0.000125024	Down-Regulated
KIAA1598	-0.600133	0.203606	7.52614e-09	0.000127305	Down-Regulated
LRPPRC	-0.663565	-0.957117	7.67311e-09	0.000129752	Down-Regulated
RAB40C	-0.62635	0.1519	7.72027e-09	0.000130542	Down-Regulated
C1ORF27	-0.992458	0.263423	8.42627e-09	0.000142395	Down-Regulated
ABCF1	-0.748415	0.0914324	8.52214e-09	0.000143994	Down-Regulated
NINL	-0.760914	0.174404	8.52184e-09	0.000143994	Down-Regulated
KIF21A	-0.609409	0.187963	8.71763e-09	0.000147249	Down-Regulated
TEAD3	-0.785873	0.062578	9.2733e-09	0.000156589	Down-Regulated
ZNF768	-0.744509	0.0738716	9.42147e-09	0.000159072	Down-Regulated
BMS1	-0.625537	0.126293	9.6989e-09	0.000163746	Down-Regulated
SIRT5	-0.772284	0.0621468	9.71114e-09	0.000163943	Down-Regulated
SMG7	-0.682845	0.234113	1.01701e-08	0.000171621	Down-Regulated
ADNP	-0.689122	0.201835	1.10364e-08	0.000186185	Down-Regulated
OPLAH	-0.855896	0.0619051	1.14655e-08	0.000193365	Down-Regulated
LCLAT1	-0.612031	0.130086	1.16647e-08	0.000196713	Down-Regulated
MTPAP	-0.760023	0.0722639	1.2109e-08	0.000204145	Down-Regulated
DHX15	-0.618937	0.21387	1.2492e-08	0.000210578	Down-Regulated
ZFHX3	-0.600402	0.0969648	1.2719e-08	0.000214366	Down-Regulated
POGZ	-0.855455	0.0725335	1.37746e-08	0.000232089	Down-Regulated
STAU2	-1.09402	0.0632148	1.41148e-08	0.000237749	Down-Regulated
E2F6	-0.639368	0.245228	1.45854e-08	0.000245633	Down-Regulated
TNRC18	-0.789643	0.13469	1.48751e-08	0.000250496	Down-Regulated
ZKSCAN3	-0.616354	0.249627	1.69998e-08	0.000286004	Down-Regulated
DCAF16	-0.590092	0.156885	1.72321e-08	0.000289878	Down-Regulated
DDX55	-0.610114	0.403304	1.74453e-08	0.000293396	Down-Regulated
TMEM81	-0.702515	0.127781	1.80844e-08	0.000304053	Down-Regulated
ZNF76	-0.614089	0.410136	1.81709e-08	0.000305453	Down-Regulated
C1ORF109	-0.636225	0.135277	1.93838e-08	0.000325668	Down-Regulated
CCDC149	-0.642508	0.0647336	1.98671e-08	0.000333766	Down-Regulated
FOXK2	-0.754017	0.23673	2.01692e-08	0.000338803	Down-Regulated
THEM5	-0.726925	0.0803689	2.18796e-08	0.000367314	Down-Regulated
TMEM189	-0.623117	0.228106	2.27773e-08	0.000382295	Down-Regulated
RUNDC1	-0.639105	0.164056	2.67041e-08	0.000447695	Down-Regulated
ZNF517	-0.867977	0.0661468	2.76487e-08	0.000463503	Down-Regulated
AFG3L2	-0.629134	0.125038	2.86563e-08	0.00048028	Down-Regulated
CTPS2	-0.607815	0.478483	2.8802e-08	0.000482664	Down-Regulated
SHANK2	-0.619189	0.156477	2.92653e-08	0.00049031	Down-Regulated
GRAMD4	-0.613049	0.170368	2.94037e-08	0.0004926	Down-Regulated
1.Mar.1	-1.00845	0.0675496	2.94814e-08	0.000493873	Down-Regulated
TMEM241	-0.73384	0.0623848	3.01719e-08	0.000505319	Down-Regulated
TRIM11	-0.627956	0.271394	3.05318e-08	0.000511255	Down-Regulated
VARS	-0.629379	0.186617	3.09469e-08	0.000518082	Down-Regulated
UNC45A	-0.658528	0.0623013	3.12027e-08	0.000522333	Down-Regulated
FAM136A	-0.60592	0.317456	3.23805e-08	0.000541952	Down-Regulated
ZBTB7B	-0.841477	-1.52666	3.30354e-08	0.000552781	Down-Regulated
APOA1BP	-0.660786	0.0263675	3.35261e-08	0.000560891	Down-Regulated
ACTR3B	-0.615801	-1.38039	3.39873e-08	0.000568506	Down-Regulated
VPS72	-0.910777	0.109939	3.41496e-08	0.000571186	Down-Regulated
TAF4	-1.06601	0.0622199	3.55583e-08	0.000594535	Down-Regulated
MED24	-0.627129	0.0707344	3.67686e-08	0.000614697	Down-Regulated
ATP6V1E2	-0.607559	0.184626	3.70429e-08	0.000619209	Down-Regulated
ILF2	-0.607398	0.123829	3.70858e-08	0.000619889	Down-Regulated
EDARADD	-0.685255	0.0853103	3.71523e-08	0.000620964	Down-Regulated
SNRNP200	-0.611551	0.216486	3.7844e-08	0.000632449	Down-Regulated
RDH14	-0.603362	0.0996369	3.92929e-08	0.000656584	Down-Regulated
GOLGA5	-0.67061	0.0719804	4.36494e-08	0.000728902	Down-Regulated
PCBP1	-0.611832	0.354072	4.56271e-08	0.000761654	Down-Regulated
WDR45B	-0.675835	0.0803726	4.57837e-08	0.000764221	Down-Regulated
TTI1	-0.697612	0.700045	4.70527e-08	0.000785262	Down-Regulated
RANBP9	-0.663767	0.150146	4.85106e-08	0.000809351	Down-Regulated
PIP5K1A	-0.988065	0.0655055	5.08574e-08	0.0008482	Down-Regulated
ATL2	-0.60097	0.113426	5.20912e-08	0.000868516	Down-Regulated
CDK16	-0.681664	0.35999	5.41902e-08	0.000903297	Down-Regulated
DDX27	-0.859224	0.0619351	5.50207e-08	0.000916921	Down-Regulated
FOXJ3	-0.733893	0.0622459	5.5846e-08	0.000930617	Down-Regulated
ACBD6	-0.708605	0.0458852	5.60991e-08	0.000934723	Down-Regulated
SSB	-0.671394	0.0766952	5.76315e-08	0.000959969	Down-Regulated
CYHR1	-0.852527	0.0907079	6.05018e-08	0.0010076	Down-Regulated
IPO9	-0.690243	0.417606	6.11632e-08	0.00101831	Down-Regulated
PRUNE	-0.981213	0.0513265	6.51898e-08	0.00108489	Down-Regulated
PPP1R16A	-0.856829	0.07319	6.70186e-08	0.00111505	Down-Regulated
DHX34	-0.587468	0.126021	7.20923e-08	0.00119846	Down-Regulated
POLD2	-0.765867	0.198593	7.33679e-08	0.00121945	Down-Regulated
MFSD3	-0.796484	0.152243	7.47059e-08	0.00124161	Down-Regulated
TARS2	-0.894227	0.0631109	7.55044e-08	0.00125473	Down-Regulated
SF3B4	-0.803144	0.122971	7.58879e-08	0.00126095	Down-Regulated
CADM4	-0.661955	0.0437477	7.87311e-08	0.00130796	Down-Regulated
RORC	-0.849398	0.105709	8.1359e-08	0.00135129	Down-Regulated
IRF2BP2	-0.679095	0.28779	8.22099e-08	0.00136526	Down-Regulated
ATXN7L3	-0.685166	0.063671	8.32431e-08	0.00138217	Down-Regulated
CHML	-0.804335	0.0774495	8.36272e-08	0.00138846	Down-Regulated
PICK1	-0.748271	0.0627344	8.43978e-08	0.00140117	Down-Regulated
C1ORF229	-0.621383	0.146181	8.54282e-08	0.00141811	Down-Regulated
RGL2	-0.607694	0.27204	8.55004e-08	0.00141922	Down-Regulated
INPPL1	-0.688535	0.0734227	9.52758e-08	0.00158053	Down-Regulated
PIGU	-0.604943	0.20157	9.62447e-08	0.00159651	Down-Regulated
HSP90AB1	-0.730876	0.135107	9.84395e-08	0.00163272	Down-Regulated
ZNF786	-0.596852	0.319117	1.01886e-07	0.00168967	Down-Regulated
RRNAD1	-0.702142	0.0736409	1.04667e-07	0.00173559	Down-Regulated
FAM189B	-0.637961	0.447221	1.07093e-07	0.00177528	Down-Regulated
TDG	-0.604568	0.231283	1.11186e-07	0.00184269	Down-Regulated
CUL7	-0.595296	0.164952	1.19995e-07	0.00198784	Down-Regulated
PPP1R3B	-0.591473	0.110065	1.22177e-07	0.00202338	Down-Regulated
RPN2	-0.626835	0.102708	1.33241e-07	0.00220527	Down-Regulated
TUBG1	-0.636044	0.0721343	1.42914e-07	0.00236422	Down-Regulated
RIOK1	-0.733464	0.374549	1.45303e-07	0.00240317	Down-Regulated
GLRX5	-0.627268	-21.1053	1.47633e-07	0.00244126	Down-Regulated
CREB3L4	-0.750747	0.0621718	1.47788e-07	0.00244367	Down-Regulated
TM9SF4	-0.619654	0.231913	1.48751e-07	0.00245931	Down-Regulated
NKIRAS2	-0.615343	0.144522	1.57471e-07	0.0026019	Down-Regulated
FLAD1	-0.756305	-0.0225284	1.61523e-07	0.00266819	Down-Regulated
CHD6	-0.591235	0.291611	1.63569e-07	0.0027015	Down-Regulated
KLHL12	-0.770299	0.137181	1.64155e-07	0.00271102	Down-Regulated
ALG3	-0.60459	0.248463	1.73544e-07	0.00286556	Down-Regulated
DEDD	-0.967765	0.0635882	1.86667e-07	0.00308001	Down-Regulated
GID8	-1.05788	0.0616839	1.93129e-07	0.00318527	Down-Regulated
PRRC2A	-0.596402	0.271202	2.06457e-07	0.00340304	Down-Regulated
SPTBN2	-0.719353	0.0621385	2.07341e-07	0.00341739	Down-Regulated
GNL2	-0.687443	0.064629	2.09774e-07	0.00345729	Down-Regulated
BRAP	-0.586343	0.238637	2.54327e-07	0.00418521	Down-Regulated
MLF2	-0.767258	0.080386	2.57756e-07	0.00424008	Down-Regulated
CRLF1	-0.632409	0.0809635	2.61066e-07	0.00429401	Down-Regulated
IDI2	-0.632363	0.0649279	2.63309e-07	0.00433037	Down-Regulated
RUSC1	-0.734177	-0.0175656	2.64848e-07	0.00435543	Down-Regulated
REPIN1	-0.630523	0.0635057	2.66412e-07	0.00438062	Down-Regulated
F11R	-0.615161	0.124946	2.83984e-07	0.00466614	Down-Regulated
PSMD4	-0.876613	0.139863	2.97243e-07	0.00488251	Down-Regulated
CSTF1	-0.686186	0.123458	3.00233e-07	0.00493132	Down-Regulated
MSTO1	-0.961493	0.0633065	3.11373e-07	0.00511243	Down-Regulated
EFNA1	-0.740117	0.125719	3.19342e-07	0.00524104	Down-Regulated
NARS2	-0.797514	0.591786	3.39226e-07	0.00556432	Down-Regulated
HSF1	-0.920721	0.126847	3.411e-07	0.00559472	Down-Regulated
PUF60	-1.18886	0.0660522	3.53257e-07	0.005792	Down-Regulated
NOP2	-0.620228	0.0668962	3.64753e-07	0.00597866	Down-Regulated
GPAA1	-0.796311	0.0624436	3.70399e-07	0.00607085	Down-Regulated
CSRP2BP	-0.714381	0.170826	3.93952e-07	0.00645293	Down-Regulated
MAP7	-0.615209	0.062351	4.05723e-07	0.00664371	Down-Regulated
PLEKHA8	-0.585441	-0.831781	4.13003e-07	0.00676127	Down-Regulated
PVRL4	-0.628841	0.321913	4.18561e-07	0.00685059	Down-Regulated
ZC3H3	-0.788154	0.158149	4.35422e-07	0.0071235	Down-Regulated
ERAL1	-0.596228	-0.337695	4.48261e-07	0.00732951	Down-Regulated
ZNF3	-0.700172	0.0625641	4.59954e-07	0.00751841	Down-Regulated
FH	-0.797901	0.0574807	4.61265e-07	0.00753937	Down-Regulated
ACP1	-0.666345	0.266956	4.71029e-07	0.00769708	Down-Regulated
ZSWIM1	-0.629637	0.278183	4.88957e-07	0.00798515	Down-Regulated
YIPF3	-0.629335	0.0879717	5.03089e-07	0.00821243	Down-Regulated
ARF1	-0.687311	0.500274	5.25924e-07	0.00857993	Down-Regulated
ZFP69B	-0.663674	0.0625615	5.27852e-07	0.00861086	Down-Regulated
EPRS	-0.652305	-5.76124	5.32079e-07	0.00867873	Down-Regulated
CSNK1E	-0.638057	0.0622199	5.38442e-07	0.00877984	Down-Regulated
PDHX	-0.586063	0.0651952	5.4323e-07	0.00885574	Down-Regulated
SS18L1	-0.95184	0.0621962	5.6233e-07	0.00916428	Down-Regulated
C1ORF95	-0.901244	0.120168	5.72271e-07	0.00932401	Down-Regulated
PCGF2	-0.721205	0.0699133	5.72538e-07	0.00932779	Down-Regulated
MTA1	-0.647953	0.205172	5.76808e-07	0.00939505	Down-Regulated
CDH24	-0.624622	0.107417	5.91287e-07	0.00962674	Down-Regulated
CHD8	-0.646185	0.0891197	5.95329e-07	0.00969077	Down-Regulated
TIGD5	-0.834336	0.2728	5.96385e-07	0.00970735	Down-Regulated
HCN3	-0.910435	0.103561	6.27423e-07	0.0102088	Down-Regulated
SHARPIN	-0.753355	0.0700664	6.48705e-07	0.0105518	Down-Regulated
BZW2	-0.611861	0.0726241	6.95216e-07	0.0113	Down-Regulated
CLK2	-0.618528	-0.102648	6.95441e-07	0.011303	Down-Regulated
TBRG4	-0.684429	0.610706	6.9994e-07	0.0113747	Down-Regulated
OCRL	-0.601859	0.119461	7.17332e-07	0.0116559	Down-Regulated
ZNF281	-0.744068	0.166521	7.39772e-07	0.0120154	Down-Regulated
INTS3	-0.61866	0.0773386	8.6129e-07	0.0139684	Down-Regulated
SERHL	-0.588764	0.0718439	8.78331e-07	0.0142404	Down-Regulated
YY1AP1	-0.835798	0.0631163	8.88797e-07	0.0144083	Down-Regulated
TMED4	-0.593047	0.105551	9.33637e-07	0.0151296	Down-Regulated
ALG8	-0.712843	0.393228	9.42099e-07	0.0152648	Down-Regulated
PRMT5	-0.676622	0.124489	1.00308e-06	0.0162409	Down-Regulated
BRIX1	-0.889224	0.254299	1.03542e-06	0.0167583	Down-Regulated
EIF2B5	-0.697149	0.110597	1.0414e-06	0.0168519	Down-Regulated
APEX1	-0.696626	0.186836	1.04523e-06	0.0169118	Down-Regulated
YDJC	-0.625128	0.0896513	1.04831e-06	0.0169607	Down-Regulated
ZBTB41	-0.701239	11.8058	1.05903e-06	0.0171309	Down-Regulated
MCM3	-0.614397	0.099629	1.10395e-06	0.0178454	Down-Regulated
STK35	-0.640968	-0.192547	1.11332e-06	0.0179935	Down-Regulated
PLAGL2	-0.642148	0.0695922	1.11728e-06	0.0180552	Down-Regulated
RPRD2	-0.737882	0.0667249	1.17648e-06	0.0190061	Down-Regulated
PPP1R11	-0.591171	0.115769	1.17714e-06	0.0190155	Down-Regulated
MRPL24	-0.821215	0.0948282	1.17963e-06	0.0190546	Down-Regulated
CSE1L	-0.68629	0.105113	1.22147e-06	0.0197256	Down-Regulated
PMF1	-0.70847	0.217184	1.22509e-06	0.0197828	Down-Regulated
BRD2	-0.601054	0.0654313	1.23278e-06	0.0199045	Down-Regulated
ZC3H11A	-0.733821	0.0839718	1.26443e-06	0.0204079	Down-Regulated
PTCD1	-0.79499	0.0648972	1.26903e-06	0.0204809	Down-Regulated
ARHGEF11	-0.616562	0.128273	1.3206e-06	0.0212973	Down-Regulated
CAD	-0.725392	0.0705365	1.35092e-06	0.0217754	Down-Regulated
TMUB1	-0.629615	0.235791	1.39167e-06	0.0224198	Down-Regulated
ZNF16	-0.777379	1.12651	1.42283e-06	0.0229175	Down-Regulated
SF3B2	-0.604354	0.161511	1.42672e-06	0.0229788	Down-Regulated
ADCK5	-0.860945	0.0631848	1.5157e-06	0.0243921	Down-Regulated
MAEA	-0.615901	0.193423	1.53039e-06	0.0246179	Down-Regulated
SQLE	-0.899007	0.0621372	1.56448e-06	0.0251599	Down-Regulated
MTG2	-0.901397	0.0622229	1.56588e-06	0.0251809	Down-Regulated
TDRKH	-0.742353	0.0785606	1.56717e-06	0.0252	Down-Regulated
MSH2	-0.637212	0.103005	1.58444e-06	0.0254715	Down-Regulated
YTHDF1	-1.08196	0.0622543	1.58687e-06	0.0255057	Down-Regulated
TOP1MT	-0.739145	0.0658123	1.71303e-06	0.0275079	Down-Regulated
LRRC14	-0.684488	0.129802	1.7139e-06	0.0275201	Down-Regulated
DROSHA	-1.05895	0.0742199	1.79095e-06	0.0287357	Down-Regulated
TAF2	-0.810433	0.0768637	1.79512e-06	0.0287937	Down-Regulated
GON4L	-0.693778	0.0674342	1.80818e-06	0.0289995	Down-Regulated
LAPTM4B	-0.93902	0.0623024	1.87537e-06	0.0300735	Down-Regulated
SCAMP3	-0.77783	0.0617738	1.88251e-06	0.0301861	Down-Regulated
EIF3B	-0.805787	0.0721522	1.88388e-06	0.0302061	Down-Regulated
CCDC43	-0.644225	0.152709	2.11712e-06	0.0338952	Down-Regulated
RPL7L1	-0.616638	0.0703555	2.23366e-06	0.0357431	Down-Regulated
CSNK2A1	-0.605616	0.0943361	2.3414e-06	0.0374179	Down-Regulated
EFNA4	-0.698122	0.146216	2.43743e-06	0.0389355	Down-Regulated
6.Mar	-0.9843	0.151923	2.56204e-06	0.0409029	Down-Regulated
FOXP4	-0.643331	0.0621628	2.56573e-06	0.0409567	Down-Regulated
TONSL	-0.752004	0.074963	2.63948e-06	0.0421103	Down-Regulated
CHRAC1	-1.14592	0.0622335	2.7467e-06	0.0437961	Down-Regulated
RAD21	-0.925121	0.0637851	2.83522e-06	0.045182	Down-Regulated
MTFR1	-0.842479	-6.11797e-05	2.8786e-06	0.0458618	Down-Regulated
SUPT16H	-0.697237	0.0911514	2.93667e-06	0.0467665	Down-Regulated
GATAD2B	-0.64954	0.0662483	2.98964e-06	0.047592	Down-Regulated
MUT	-0.586066	0.489684	3.0107e-06	0.0479153	Down-Regulated
CHD7	-0.891476	0.0633562	3.08169e-06	0.0490173	Down-Regulated
CNST	-0.637567	0.251679	3.10608e-06	0.0493991	Down-Regulated

## Sheet: Table S3
Table S3. Survival analysis of immune-related prognostic genes.
Survival analysis of immune-related prognostic genes
Terms	HR[exp(coef)]	coef	95% CI lower	95% CI upper	Z	P value
CSNK1E	1.26549	0.235457	0.162727	0.308187	6.34519	2.22149e-10
AXL	1.20534	0.186759	0.0290532	0.344464	2.32104	0.0202848
NCL	1.20507	0.186538	0.0723818	0.300694	3.2027	0.00136145
LTBR	1.18922	0.173296	0.0368073	0.309785	2.48851	0.0128279
EPSTI1	1.17557	0.16175	0.0490141	0.274486	2.8121	0.00492196
APOL2	1.17537	0.161586	0.0487985	0.274374	2.80796	0.00498566
UBASH3B	1.17108	0.157924	0.0256357	0.290211	2.33978	0.0192951
HSPD1	1.17089	0.157768	0.055125	0.26041	3.01258	0.00259039
TRIM28	1.17084	0.157718	0.06528	0.250156	3.34409	0.000825525
TAP2	1.16946	0.156542	0.0326539	0.28043	2.47656	0.0132654
WHSC1	1.15744	0.146207	0.0144909	0.277923	2.17559	0.0295859
RELB	1.15405	0.14328	0.0328747	0.253686	2.54357	0.0109726
HNRNPU	1.15392	0.143166	0.0220331	0.264299	2.31647	0.0205328
CCT3	1.15201	0.141507	0.0445382	0.238476	2.86018	0.00423397
TMEM189	1.14322	0.133846	0.0324863	0.235206	2.58814	0.00964952
HNRNPL	1.13915	0.130281	0.0135644	0.246997	2.18774	0.0286883
RIPK2	1.13842	0.129642	0.0539283	0.205356	3.35598	0.000790846
GNB4	1.1384	0.129623	0.0132342	0.246011	2.18283	0.0290486
LETM1	1.1372	0.128567	0.0240093	0.233126	2.41002	0.0159515
CTPS2	1.1354	0.126988	0.0222369	0.231738	2.37603	0.0174998
MARK2	1.13263	0.124542	0.0165044	0.23258	2.25938	0.0238598
BLOC1S4	1.13209	0.124061	0.0143405	0.233782	2.21613	0.0266825
TDG	1.12895	0.121289	0.024114	0.218463	2.44633	0.0144318
FAM189B	1.12782	0.12029	0.0133822	0.227198	2.2053	0.0274329
MRPL19	1.12583	0.118523	0.0189871	0.218059	2.33384	0.0196042
KIAA1598	1.12477	0.117578	0.0120675	0.223089	2.18413	0.0289528
BZW2	1.12091	0.114138	0.0330881	0.195188	2.76011	0.00577824
CBX2	1.119	0.112434	0.0034722	0.221395	2.02242	0.0431329
SMG7	1.1188	0.112256	0.0116654	0.212847	2.18726	0.0287237
METTL21A	1.11835	0.111854	0.0133805	0.210327	2.22628	0.0259952
TBRG4	1.11808	0.111614	0.0248976	0.198331	2.5227	0.0116459
NOP2	1.11664	0.110325	0.0267827	0.193867	2.58831	0.00964492
IWS1	1.11648	0.110184	0.00500719	0.215362	2.05327	0.0400462
AHCTF1	1.11529	0.109118	0.0146442	0.203593	2.26377	0.0235881
TAP1	1.11174	0.105925	0.000824587	0.211025	1.97534	0.0482294
KDM1A	1.11113	0.105375	0.00487128	0.205879	2.05496	0.0398828
LRRC1	1.11038	0.104706	0.0113605	0.198052	2.1985	0.0279136
MIS18A	1.1095	0.103914	0.00837572	0.199452	2.13179	0.0330239
TMEM81	1.10942	0.103833	0.00427933	0.203387	2.04421	0.0409325
MAEA	1.1094	0.103824	0.0127106	0.194937	2.23339	0.0255235
IARS2	1.10837	0.102886	0.0184534	0.187319	2.38833	0.0169252
UNC13D	1.10697	0.101625	0.00290879	0.200342	2.01772	0.0436208
SH3KBP1	1.10226	0.0973613	0.00445957	0.190263	2.05405	0.039971
CDH24	1.10067	0.0959206	0.00278978	0.189051	2.01868	0.0435209
IPO9	1.09863	0.0940683	0.00201962	0.186117	2.00297	0.0451808
EIF3B	1.0974	0.0929449	0.0247563	0.161133	2.67154	0.00755035
CHML	1.0965	0.0921188	0.0318788	0.152359	2.99717	0.00272499
POLD2	1.09414	0.0899695	0.00845919	0.17148	2.16337	0.0305127
PRMT5	1.09332	0.0892149	0.00752076	0.170909	2.1404	0.0323226
NDUFS2	1.09312	0.0890325	0.0101485	0.167916	2.21212	0.0269587
TUFT1	1.09166	0.0876958	0.0132308	0.162161	2.30821	0.0209876
ALG8	1.09092	0.0870255	0.0161043	0.157947	2.40502	0.0161715
SS18L1	0.919226	-0.0842237	-0.167556	-0.000891665	-1.98094	0.0475985
ATP6V0D1	0.884806	-0.122387	-0.23981	-0.004964	-2.04282	0.0410702
TRIM27	0.876136	-0.132234	-0.246056	-0.0184126	-2.27702	0.0227849
ZSCAN16	0.874554	-0.134042	-0.26649	-0.00159317	-1.98354	0.0473072
ZNF76	0.8738	-0.134904	-0.25653	-0.0132769	-2.17392	0.0297114
NECAB3	0.867738	-0.141866	-0.277711	-0.00601998	-2.04682	0.0406758
RAB40B	0.864435	-0.14568	-0.285315	-0.0060447	-2.04481	0.0408737
NOD2	0.861531	-0.149045	-0.291851	-0.00623853	-2.04559	0.0407972
CCDC149	0.860336	-0.150433	-0.278509	-0.0223563	-2.30208	0.0213305
ITGAM	0.859911	-0.150926	-0.294988	-0.006865	-2.05336	0.0400374
ATAT1	0.856794	-0.154558	-0.284045	-0.0250702	-2.33943	0.019313
SH3BGRL	0.85175	-0.160463	-0.308779	-0.0121469	-2.12048	0.0339654
SUSD3	0.84929	-0.163355	-0.31889	-0.00781903	-2.05849	0.0395427
SLAMF7	0.847946	-0.164938	-0.327256	-0.00261969	-1.9916	0.0464154
DNASE2	0.846934	-0.166132	-0.306447	-0.0258168	-2.32058	0.0203095
DOCK10	0.844698	-0.168776	-0.335866	-0.00168484	-1.97973	0.0477342
NAGK	0.844629	-0.168857	-0.327743	-0.00997243	-2.08298	0.0372529
SELP	0.843266	-0.170473	-0.338458	-0.00248768	-1.98899	0.0467024
IRF5	0.843013	-0.170772	-0.328998	-0.0125471	-2.11539	0.034397
FYN	0.842945	-0.170854	-0.339962	-0.00174647	-1.98021	0.0476804
MEI1	0.842712	-0.17113	-0.324859	-0.0174018	-2.18183	0.0291222
ZNF438	0.842246	-0.171683	-0.332104	-0.0112628	-2.09757	0.0359432
IL7R	0.840799	-0.173403	-0.341494	-0.0053123	-2.02191	0.043186
IQSEC1	0.840415	-0.173859	-0.325642	-0.0220772	-2.24505	0.0247651
TMEM86A	0.839684	-0.17473	-0.324944	-0.0245166	-2.27985	0.0226164
CYBB	0.838943	-0.175613	-0.344885	-0.00634081	-2.03338	0.0420139
MAN2B1	0.838912	-0.175649	-0.336547	-0.0147521	-2.13967	0.0323817
SLA	0.838754	-0.175838	-0.348332	-0.00334474	-1.99797	0.0457201
CLECL1	0.83791	-0.176845	-0.341536	-0.0121548	-2.10462	0.0353247
WAS	0.837312	-0.177558	-0.34319	-0.0119259	-2.10109	0.0356334
LSAMP	0.837221	-0.177667	-0.352461	-0.00287201	-1.99217	0.0463527
PHF11	0.836993	-0.17794	-0.327533	-0.0283462	-2.33135	0.0197347
TLR4	0.836554	-0.178464	-0.342396	-0.0145321	-2.13371	0.0328666
ITGB7	0.836485	-0.178547	-0.34132	-0.0157737	-2.1499	0.0315634
PLEKHO2	0.836445	-0.178595	-0.343462	-0.0137274	-2.12316	0.0337407
CD27	0.836327	-0.178736	-0.345386	-0.0120849	-2.10209	0.0355451
PRKCH	0.836153	-0.178944	-0.333402	-0.0244856	-2.27067	0.023167
GRAP2	0.836105	-0.179001	-0.355318	-0.00268283	-1.98979	0.0466144
ALOX5AP	0.83551	-0.179713	-0.351555	-0.00787201	-2.04975	0.0403889
CD86	0.835399	-0.179846	-0.355609	-0.00408321	-2.0055	0.04491
DCN	0.835329	-0.17993	-0.355135	-0.004725	-2.01282	0.0441335
CD3G	0.835247	-0.180027	-0.355149	-0.00490541	-2.01487	0.0439188
P2RX7	0.835181	-0.180106	-0.346766	-0.0134462	-2.11809	0.0341671
FCRLA	0.835095	-0.18021	-0.360271	-0.000148707	-1.96158	0.0498111
ARHGAP18	0.834881	-0.180466	-0.340749	-0.0201823	-2.20676	0.0273312
ENTPD1	0.834566	-0.180843	-0.337195	-0.0244914	-2.26698	0.0233916
PLA2G15	0.833812	-0.181747	-0.360153	-0.00334188	-1.99668	0.0458602
SUSD6	0.832257	-0.183614	-0.333874	-0.0333548	-2.39504	0.0166186
RGL1	0.830905	-0.185239	-0.318225	-0.0522531	-2.73008	0.00633199
FAM49A	0.830663	-0.185532	-0.350309	-0.0207541	-2.20683	0.0273263
LTA	0.830603	-0.185604	-0.364494	-0.00671355	-2.03352	0.0420001
FERMT3	0.83002	-0.186306	-0.36258	-0.0100309	-2.0715	0.0383125
GAS7	0.829797	-0.186574	-0.354141	-0.0190072	-2.18228	0.0290886
STX11	0.829514	-0.186916	-0.37373	-0.000101338	-1.96103	0.0498759
RGL4	0.829306	-0.187166	-0.364489	-0.00984332	-2.06876	0.0385683
S1PR4	0.829178	-0.187321	-0.368637	-0.00600364	-2.02486	0.0428816
CTSS	0.828928	-0.187622	-0.350729	-0.0245152	-2.25455	0.0241616
BTLA	0.828754	-0.187832	-0.372182	-0.00348103	-1.99697	0.0458281
TRAT1	0.828488	-0.188153	-0.372007	-0.0042997	-2.0058	0.0448775
CORO1A	0.827874	-0.188894	-0.374472	-0.00331543	-1.99498	0.0460451
TYROBP	0.827575	-0.189256	-0.372225	-0.00628643	-2.0273	0.0426313
BEST1	0.827367	-0.189507	-0.362334	-0.0166808	-2.14914	0.0316237
ICAM3	0.827333	-0.189548	-0.358405	-0.0206912	-2.20013	0.0277975
NAALADL1	0.827072	-0.189863	-0.356719	-0.0230078	-2.23022	0.0257325
PPP1R16B	0.826749	-0.190254	-0.373847	-0.00666073	-2.03107	0.0422478
CARD8	0.8262	-0.190918	-0.359292	-0.0225444	-2.22239	0.0262568
PLD4	0.825557	-0.191697	-0.374235	-0.0091595	-2.05831	0.0395602
TNFSF12	0.824989	-0.192385	-0.349706	-0.0350635	-2.3968	0.0165391
PRKCB	0.82462	-0.192833	-0.383635	-0.00203165	-1.98083	0.0476099
EVI2A	0.824112	-0.193449	-0.381247	-0.00565059	-2.01894	0.0434938
CD180	0.823847	-0.193771	-0.368188	-0.0193537	-2.17745	0.0294473
SELPLG	0.823733	-0.193909	-0.373055	-0.014762	-2.12147	0.0338824
C5ORF56	0.823506	-0.194184	-0.362696	-0.0256721	-2.25856	0.023911
FLT3	0.822776	-0.195071	-0.372135	-0.0180075	-2.15929	0.0308274
LINC00341	0.822601	-0.195284	-0.382724	-0.00784397	-2.04198	0.0411531
PTPN7	0.82148	-0.196648	-0.382599	-0.0106969	-2.07271	0.0381991
BIN2	0.821434	-0.196703	-0.361615	-0.0317912	-2.3378	0.0193976
LCP2	0.821037	-0.197187	-0.363627	-0.0307462	-2.32202	0.0202317
HCLS1	0.820351	-0.198023	-0.349298	-0.0467473	-2.56563	0.0102987
DOCK4	0.819945	-0.198518	-0.362722	-0.0343143	-2.36955	0.01781
KLRB1	0.819772	-0.198729	-0.368566	-0.0288915	-2.29338	0.0218262
GIMAP5	0.819679	-0.198843	-0.390986	-0.00669961	-2.0283	0.0425293
SPI1	0.818947	-0.199735	-0.382926	-0.0165445	-2.13697	0.0326001
RNF130	0.81878	-0.19994	-0.330041	-0.0698394	-3.01209	0.00259453
CYTIP	0.818709	-0.200027	-0.377154	-0.0228997	-2.21336	0.0268731
CD247	0.818262	-0.200573	-0.390374	-0.0107718	-2.0712	0.0383403
2020-03-01	0.818244	-0.200595	-0.361166	-0.0400234	-2.4485	0.0143453
ACSM5	0.81808	-0.200795	-0.365911	-0.0356784	-2.38347	0.0171501
PILRA	0.817402	-0.201624	-0.387943	-0.0153045	-2.12096	0.0339254
PLXNC1	0.816856	-0.202293	-0.368103	-0.0364826	-2.39121	0.016793
CRTAM	0.816834	-0.20232	-0.383128	-0.0215111	-2.19314	0.028297
GAPT	0.815927	-0.203431	-0.375816	-0.031045	-2.31294	0.0207262
C1ORF162	0.81572	-0.203684	-0.398254	-0.00911514	-2.05178	0.0401907
ABCD2	0.815369	-0.204114	-0.378717	-0.0295115	-2.29124	0.0219496
PIM2	0.815354	-0.204133	-0.394785	-0.0134814	-2.09856	0.0358559
SCIMP	0.815126	-0.204413	-0.37233	-0.0364959	-2.38595	0.0170349
UBA7	0.81511	-0.204432	-0.35956	-0.0493043	-2.5829	0.00979736
MRC1	0.814697	-0.204939	-0.398616	-0.0112618	-2.07393	0.0380857
LAIR1	0.8145	-0.205181	-0.386525	-0.0238367	-2.21759	0.0265828
RFX5	0.81449	-0.205193	-0.362258	-0.0481286	-2.56055	0.0104508
CD69	0.814407	-0.205296	-0.407551	-0.00303988	-1.98942	0.0466546
RASAL3	0.814328	-0.205392	-0.394627	-0.0161567	-2.1273	0.0333948
CD28	0.814066	-0.205714	-0.384672	-0.0267561	-2.253	0.0242592
RGL2	0.813924	-0.205888	-0.337098	-0.0746778	-3.07547	0.00210172
ICOS	0.813866	-0.205959	-0.387968	-0.0239501	-2.21787	0.0265637
ADGRG5	0.813617	-0.206266	-0.395114	-0.0174175	-2.14073	0.0322957
ITK	0.812974	-0.207056	-0.401274	-0.0128385	-2.08952	0.0366606
KLRG1	0.81289	-0.20716	-0.367357	-0.0469619	-2.53453	0.0112599
FCN1	0.812852	-0.207206	-0.372568	-0.0418447	-2.45593	0.014052
PSTPIP1	0.812559	-0.207566	-0.389738	-0.0253947	-2.23318	0.0255369
TNFAIP8L2	0.812159	-0.208059	-0.387877	-0.0282405	-2.26778	0.0233429
PIK3CD	0.811584	-0.208768	-0.364632	-0.0529034	-2.62521	0.00865946
IL10RA	0.811051	-0.209425	-0.383942	-0.0349071	-2.352	0.0186729
SPARCL1	0.811039	-0.209439	-0.369848	-0.0490306	-2.55905	0.0104959
RASGEF1B	0.810951	-0.209548	-0.37068	-0.0484156	-2.54888	0.010807
LDLRAD4	0.810837	-0.209688	-0.360201	-0.0591746	-2.73053	0.00632332
TPSAB1	0.810767	-0.209775	-0.400126	-0.0194237	-2.15996	0.0307757
CD2	0.810604	-0.209976	-0.386289	-0.0336635	-2.33418	0.0195862
TMEM241	0.810457	-0.210157	-0.34292	-0.0773948	-3.10254	0.00191869
PLCL2	0.810418	-0.210205	-0.407391	-0.01302	-2.08938	0.0366736
GMFG	0.810372	-0.210262	-0.389003	-0.0315204	-2.3056	0.0211332
SIGLEC8	0.810187	-0.21049	-0.401991	-0.0189879	-2.1543	0.0312167
DOCK2	0.810014	-0.210704	-0.379287	-0.0421205	-2.44966	0.0142991
MFNG	0.809981	-0.210745	-0.42106	-0.000429725	-1.96397	0.0495337
EAF2	0.809502	-0.211336	-0.385485	-0.0371875	-2.37849	0.0173836
LPXN	0.809308	-0.211576	-0.38746	-0.0356918	-2.3577	0.0183888
CXORF65	0.809047	-0.211898	-0.397453	-0.0263429	-2.23822	0.0252069
ZEB2	0.808874	-0.212112	-0.382916	-0.0413088	-2.43398	0.0149338
NCF4	0.808687	-0.212344	-0.390178	-0.0345088	-2.3403	0.0192685
CD4	0.808683	-0.212349	-0.382656	-0.0420415	-2.44379	0.0145337
TLR8	0.808273	-0.212856	-0.400209	-0.0255032	-2.22676	0.0259632
MAP4K1	0.807974	-0.213226	-0.390587	-0.0358652	-2.3563	0.018458
GCSAM	0.807549	-0.213752	-0.40312	-0.0243838	-2.21234	0.0269434
TRPV2	0.807254	-0.214117	-0.425253	-0.00298152	-1.98764	0.0468514
PLCG2	0.807069	-0.214346	-0.38665	-0.0420416	-2.43819	0.0147611
ARHGEF3	0.806672	-0.214838	-0.37028	-0.0593961	-2.70889	0.00675093
CD53	0.806303	-0.215296	-0.390109	-0.0404818	-2.41384	0.0157856
PVRIG	0.805999	-0.215672	-0.415415	-0.0159301	-2.11628	0.0343212
ARHGAP15	0.805993	-0.215681	-0.421135	-0.0102262	-2.05752	0.0396364
C16ORF54	0.805967	-0.215712	-0.417953	-0.0134718	-2.09052	0.0365709
THEMIS2	0.805567	-0.216208	-0.385295	-0.0471218	-2.50618	0.0122045
UBASH3A	0.80533	-0.216504	-0.413374	-0.0196334	-2.15543	0.0311285
LINC00426	0.804933	-0.216996	-0.406473	-0.0275189	-2.24462	0.0247925
RILPL2	0.804592	-0.21742	-0.382161	-0.0526792	-2.5867	0.00968994
GIMAP6	0.80438	-0.217683	-0.396285	-0.0390803	-2.38883	0.0169022
LIPA	0.804295	-0.217789	-0.423738	-0.0118408	-2.07265	0.0382049
GIMAP1	0.804287	-0.217799	-0.416361	-0.019238	-2.14986	0.0315663
LILRA4	0.804098	-0.218034	-0.429319	-0.00674914	-2.02257	0.0431173
SAMD3	0.803739	-0.218481	-0.433729	-0.003233	-1.9894	0.0466568
RASSF4	0.80361	-0.218641	-0.401163	-0.0361193	-2.34782	0.0188836
RCSD1	0.803392	-0.218912	-0.404947	-0.0328765	-2.30633	0.0210921
NFATC1	0.803131	-0.219238	-0.377871	-0.0606049	-2.70876	0.00675355
JAM2	0.802836	-0.219605	-0.399866	-0.0393441	-2.38775	0.0169519
GMIP	0.802276	-0.220303	-0.361448	-0.0791583	-3.05917	0.00221949
FGD5	0.802247	-0.220339	-0.426469	-0.0142088	-2.09507	0.0361651
SOWAHD	0.802112	-0.220506	-0.388575	-0.0524375	-2.57147	0.0101267
DUSP2	0.801485	-0.221289	-0.404072	-0.038507	-2.37287	0.0176504
CYLD	0.801375	-0.221426	-0.368208	-0.0746439	-2.95668	0.00310975
NCF1	0.801341	-0.221469	-0.413565	-0.0293727	-2.25965	0.0238427
LPAR6	0.801328	-0.221484	-0.423503	-0.0194653	-2.14881	0.0316491
NUGGC	0.800688	-0.222284	-0.409696	-0.0348723	-2.32466	0.0200901
PTPN6	0.800129	-0.222982	-0.378212	-0.0677531	-2.81543	0.00487118
RASGRP4	0.800067	-0.22306	-0.419347	-0.0267737	-2.22731	0.0259269
GPR18	0.800041	-0.223092	-0.444356	-0.00182863	-1.97616	0.0481364
KCNAB2	0.800027	-0.22311	-0.41635	-0.0298698	-2.26292	0.0236404
PAPLN	0.79925	-0.224082	-0.388313	-0.0598504	-2.67423	0.00749015
CYP2U1	0.79922	-0.224119	-0.384496	-0.0637427	-2.73896	0.00616333
LAX1	0.799178	-0.224171	-0.392762	-0.0555806	-2.60612	0.00915743
EGR2	0.798748	-0.224709	-0.413219	-0.0361994	-2.33633	0.0194738
DEF6	0.798409	-0.225135	-0.402416	-0.0478528	-2.48901	0.01281
IKZF1	0.79806	-0.225572	-0.414643	-0.0365004	-2.33834	0.0193698
PYHIN1	0.797675	-0.226054	-0.434797	-0.0173104	-2.1225	0.033796
LCP1	0.797424	-0.226369	-0.396584	-0.0561537	-2.60655	0.00914587
C9ORF139	0.797236	-0.226605	-0.450079	-0.00313003	-1.98742	0.0468764
CYTH4	0.797214	-0.226633	-0.415395	-0.03787	-2.35318	0.0186138
DOK3	0.797166	-0.226693	-0.406298	-0.0470881	-2.47382	0.0133677
CTLA4	0.797126	-0.226743	-0.421818	-0.0316671	-2.27813	0.0227189
TBC1D10C	0.796846	-0.227093	-0.420242	-0.0339445	-2.30441	0.0211995
P2RY10	0.796734	-0.227235	-0.408192	-0.0462771	-2.46119	0.0138475
CLEC4A	0.796449	-0.227592	-0.401678	-0.0535061	-2.56237	0.0103961
CXCR6	0.796446	-0.227596	-0.420735	-0.0344568	-2.30963	0.0209087
CD37	0.796099	-0.228032	-0.433494	-0.0225688	-2.17525	0.0296111
HVCN1	0.795995	-0.228162	-0.401817	-0.0545071	-2.57516	0.0100193
HPGDS	0.795595	-0.228665	-0.427	-0.0303307	-2.2597	0.0238401
MCOLN2	0.795365	-0.228955	-0.417404	-0.0405052	-2.38124	0.0172546
TREM2	0.795328	-0.229001	-0.450998	-0.00700425	-2.0218	0.0431967
MS4A1	0.795145	-0.22923	-0.449462	-0.00899862	-2.04005	0.0413456
C10ORF128	0.794282	-0.230317	-0.402333	-0.0583008	-2.62425	0.0086841
PLEK	0.793657	-0.231104	-0.415739	-0.0464696	-2.45326	0.014157
GIMAP7	0.793246	-0.231622	-0.411317	-0.0519278	-2.52635	0.0115255
CLEC12A	0.792835	-0.23214	-0.441479	-0.0228005	-2.17344	0.0297475
CD226	0.792359	-0.232741	-0.414798	-0.0506832	-2.5056	0.0122244
CD300C	0.792105	-0.233061	-0.427386	-0.0387357	-2.35065	0.0187405
GPR55	0.79184	-0.233396	-0.419741	-0.0470519	-2.45485	0.0140942
MPEG1	0.7903	-0.235343	-0.420555	-0.0501308	-2.49046	0.0127578
TRIM22	0.789938	-0.235801	-0.404428	-0.0671747	-2.74074	0.00613005
ACAP1	0.789854	-0.235907	-0.445415	-0.0263982	-2.20692	0.0273196
RNF166	0.789697	-0.236106	-0.407508	-0.064704	-2.69985	0.00693712
NFAM1	0.789561	-0.236278	-0.423607	-0.0489492	-2.4721	0.013432
NCKAP1L	0.788899	-0.237117	-0.414398	-0.0598359	-2.62149	0.00875459
COL6A5	0.78882	-0.237217	-0.445613	-0.0288207	-2.23102	0.0256796
CD83	0.788815	-0.237223	-0.412076	-0.0623703	-2.65909	0.00783528
JCHAIN	0.788542	-0.23757	-0.431451	-0.0436887	-2.40162	0.0163228
CD6	0.786799	-0.239782	-0.428335	-0.0512287	-2.49247	0.0126857
FCHSD2	0.786611	-0.240022	-0.39481	-0.0852345	-3.03923	0.00237186
RASSF5	0.786589	-0.24005	-0.391798	-0.0883019	-3.10046	0.00193218
LCK	0.786414	-0.240271	-0.464037	-0.0165064	-2.10454	0.035331
THEMIS	0.786032	-0.240758	-0.444333	-0.0371832	-2.31795	0.0204519
TFEC	0.785949	-0.240864	-0.454775	-0.0269527	-2.20692	0.0273198
PTPRO	0.785748	-0.241119	-0.429089	-0.0531491	-2.51415	0.011932
ATP6V1B2	0.785653	-0.24124	-0.408741	-0.0737387	-2.8228	0.00476068
IRF4	0.785529	-0.241398	-0.436748	-0.046049	-2.42198	0.0154362
2020-09-01	0.785483	-0.241456	-0.443072	-0.0398399	-2.34726	0.0189121
NRROS	0.785035	-0.242027	-0.44525	-0.0388041	-2.33421	0.0195849
GIMAP8	0.784787	-0.242343	-0.447023	-0.0376632	-2.32062	0.0203075
IRF8	0.783508	-0.243974	-0.439868	-0.0480812	-2.44103	0.0146455
NFATC2	0.78271	-0.244993	-0.414099	-0.0758863	-2.8395	0.00451848
GVINP1	0.782546	-0.245203	-0.44528	-0.045126	-2.40202	0.0163048
NCF1B	0.782348	-0.245455	-0.439423	-0.051487	-2.48022	0.0131302
CD1D	0.782122	-0.245744	-0.428758	-0.0627301	-2.63176	0.00849429
EVI2B	0.782073	-0.245807	-0.422102	-0.0695125	-2.73277	0.00628036
ZNF671	0.781133	-0.24701	-0.413971	-0.0800495	-2.89967	0.00373553
FAM78A	0.780925	-0.247276	-0.439325	-0.0552277	-2.52359	0.0116162
SCML4	0.779615	-0.248956	-0.459558	-0.0383536	-2.3169	0.0205091
TIFAB	0.779206	-0.24948	-0.464565	-0.0343955	-2.27339	0.0230025
IFI30	0.778897	-0.249876	-0.454302	-0.0454504	-2.39573	0.0165875
MYO1F	0.777163	-0.252105	-0.447635	-0.0565751	-2.52706	0.011502
SYNPO	0.776332	-0.253175	-0.419171	-0.0871785	-2.9893	0.00279614
RTN1	0.775717	-0.253967	-0.439392	-0.0685425	-2.68447	0.00726455
KBTBD8	0.77558	-0.254144	-0.429473	-0.0788152	-2.84102	0.00449694
DOCK8	0.775237	-0.254586	-0.433638	-0.0755348	-2.7868	0.0053232
ARHGAP25	0.774723	-0.25525	-0.433201	-0.0772996	-2.81135	0.00493344
CSF2RB	0.774582	-0.255432	-0.432515	-0.0783498	-2.82715	0.00469649
HMHA1	0.774576	-0.255439	-0.442787	-0.0680914	-2.67231	0.00753306
NDST2	0.773987	-0.2562	-0.407975	-0.104425	-3.30848	0.000938051
CCL23	0.772575	-0.258026	-0.489296	-0.0267572	-2.18673	0.0287625
RASSF2	0.772241	-0.258459	-0.432477	-0.0844407	-2.91102	0.00360254
MAP3K3	0.771975	-0.258803	-0.419232	-0.098375	-3.16182	0.00156788
CD74	0.771542	-0.259364	-0.408473	-0.110254	-3.4092	0.000651548
SLFN14	0.771435	-0.259503	-0.481024	-0.0379814	-2.29601	0.0216751
ZNF101	0.771434	-0.259504	-0.43756	-0.0814486	-2.85652	0.00428317
ZNF831	0.771246	-0.259748	-0.450614	-0.0688828	-2.66731	0.00764615
CLEC7A	0.770587	-0.260603	-0.432721	-0.0884843	-2.96756	0.00300172
CD80	0.770563	-0.260633	-0.462368	-0.058899	-2.5322	0.0113349
PXK	0.770232	-0.261063	-0.407879	-0.114247	-3.48514	0.000491877
LY86	0.76974	-0.261703	-0.460936	-0.0624699	-2.57452	0.0100381
PIK3R5	0.769717	-0.261733	-0.495457	-0.0280087	-2.19484	0.0281751
PTPRC	0.769158	-0.262458	-0.452109	-0.0728076	-2.7124	0.00667978
GPR65	0.769018	-0.26264	-0.456289	-0.0689913	-2.65824	0.00785498
NAIP	0.768799	-0.262926	-0.456705	-0.0691461	-2.65934	0.00782949
HK3	0.768638	-0.263135	-0.471336	-0.0549334	-2.4771	0.0132456
DOK2	0.767606	-0.264479	-0.469303	-0.0596542	-2.5308	0.0113804
CD84	0.767284	-0.264898	-0.463523	-0.0662737	-2.61393	0.0089507
ABCA6	0.765973	-0.266609	-0.481665	-0.0515527	-2.4298	0.0151071
DNAJC5B	0.765743	-0.266908	-0.511502	-0.0223146	-2.13877	0.032454
PARP15	0.765332	-0.267446	-0.463834	-0.0710576	-2.66912	0.00760496
SIGLEC11	0.765001	-0.267878	-0.500867	-0.0348885	-2.25345	0.0242305
CD33	0.762253	-0.271477	-0.452876	-0.0900779	-2.93323	0.00335456
SASH3	0.762017	-0.271786	-0.449869	-0.0937034	-2.99126	0.00277833
NAPSB	0.761798	-0.272074	-0.46808	-0.0760679	-2.72061	0.00651623
CTSZ	0.761187	-0.272877	-0.454573	-0.0911811	-2.94354	0.00324481
TLR7	0.760736	-0.273469	-0.468759	-0.0781788	-2.74458	0.00605887
KAT2B	0.760439	-0.27386	-0.452486	-0.0952337	-3.00491	0.0026566
CPED1	0.76001	-0.274424	-0.449479	-0.0993691	-3.07253	0.00212254
GPR174	0.759453	-0.275156	-0.47511	-0.075203	-2.69711	0.00699437
IGSF6	0.759408	-0.275216	-0.477973	-0.0724593	-2.6604	0.00780484
AKNA	0.759259	-0.275412	-0.465585	-0.0852388	-2.83845	0.00453327
NLRC3	0.758931	-0.275844	-0.478818	-0.0728702	-2.66362	0.00773058
CD52	0.75779	-0.277348	-0.496229	-0.0584675	-2.48351	0.0130095
GPR31	0.757761	-0.277387	-0.483724	-0.0710503	-2.63486	0.0084172
MS4A14	0.757715	-0.277447	-0.49816	-0.0567348	-2.46378	0.0137481
C11ORF21	0.757172	-0.278164	-0.508671	-0.0476579	-2.36519	0.0180207
SNX20	0.757142	-0.278204	-0.451912	-0.104496	-3.13901	0.00169522
N4BP2L1	0.754194	-0.282106	-0.476598	-0.0876129	-2.84287	0.00447098
OSCAR	0.753994	-0.282371	-0.505369	-0.0593721	-2.48179	0.0130723
CCR4	0.753494	-0.283034	-0.49869	-0.0673777	-2.57232	0.010102
TM6SF1	0.752756	-0.284015	-0.469953	-0.0980759	-2.99377	0.0027555
IL16	0.751912	-0.285137	-0.46799	-0.102283	-3.05631	0.00224078
CIITA	0.750735	-0.286703	-0.46333	-0.110076	-3.18143	0.00146548
TESPA1	0.75039	-0.287162	-0.483701	-0.0906232	-2.86369	0.00418733
HEMGN	0.750285	-0.287302	-0.509274	-0.0653304	-2.53682	0.0111865
CLEC17A	0.750131	-0.287508	-0.527701	-0.0473143	-2.34605	0.0189738
ARHGEF6	0.748351	-0.289884	-0.461328	-0.11844	-3.31398	0.000919768
NPL	0.748215	-0.290064	-0.550038	-0.0300912	-2.18682	0.0287553
PARVG	0.746341	-0.292572	-0.508748	-0.0763959	-2.65261	0.00798725
PTCRA	0.745857	-0.293221	-0.562359	-0.0240826	-2.13534	0.032733
ASB2	0.745311	-0.293954	-0.480848	-0.10706	-3.0827	0.00205129
NLRC4	0.74483	-0.294599	-0.49847	-0.0907275	-2.83219	0.004623
RCBTB2	0.744558	-0.294965	-0.482844	-0.107086	-3.07709	0.00209034
FMO3	0.744081	-0.295605	-0.503053	-0.0881571	-2.79287	0.00522425
ITGAX	0.743513	-0.296369	-0.533794	-0.0589448	-2.44656	0.0144227
LY9	0.743324	-0.296623	-0.495574	-0.0976711	-2.92217	0.00347605
ITGAL	0.742212	-0.29812	-0.493384	-0.102857	-2.99239	0.002768
RASGRP2	0.741705	-0.298803	-0.538919	-0.0586874	-2.439	0.0147278
KLHL6	0.738766	-0.302774	-0.504168	-0.101379	-2.94658	0.00321311
FGR	0.738723	-0.302832	-0.535855	-0.0698092	-2.54713	0.0108612
CECR1	0.738142	-0.30362	-0.481769	-0.12547	-3.34035	0.000836715
HSF5	0.737689	-0.304233	-0.560532	-0.0479347	-2.32653	0.0199903
CCR6	0.737534	-0.304443	-0.50982	-0.099065	-2.90536	0.00366827
PTGDS	0.736468	-0.30589	-0.532009	-0.0797713	-2.65141	0.00801566
STAP1	0.736369	-0.306024	-0.516624	-0.0954249	-2.84805	0.00439887
KIAA0226L	0.735071	-0.307788	-0.51158	-0.103996	-2.96014	0.00307498
PIK3CG	0.734606	-0.308421	-0.485974	-0.130868	-3.40459	0.000662644
CD5	0.732128	-0.3118	-0.510472	-0.113129	-3.07602	0.00209786
DCANP1	0.731601	-0.31252	-0.55884	-0.0662007	-2.48672	0.0128926
CASS4	0.730803	-0.313611	-0.502968	-0.124255	-3.24608	0.00117004
CD101	0.730395	-0.31417	-0.526472	-0.101868	-2.90041	0.00372676
TSPAN32	0.729527	-0.315359	-0.559737	-0.0709801	-2.52924	0.011431
ARHGAP30	0.728544	-0.316707	-0.518858	-0.114555	-3.07063	0.00213606
APOC2	0.728403	-0.316901	-0.547472	-0.0863294	-2.6938	0.00706418
MNDA	0.726747	-0.319177	-0.523084	-0.115271	-3.06796	0.00215529
FGD3	0.726651	-0.319309	-0.524457	-0.114161	-3.05065	0.00228348
SNAI3	0.72645	-0.319586	-0.50723	-0.131942	-3.33811	0.000843498
TRAF3IP3	0.726432	-0.31961	-0.531694	-0.107527	-2.95367	0.0031402
ADRB2	0.726349	-0.319724	-0.523879	-0.115569	-3.06947	0.0021444
SLAMF1	0.725475	-0.320929	-0.515788	-0.12607	-3.22802	0.00124652
GAB3	0.725336	-0.321121	-0.508224	-0.134017	-3.36383	0.000768688
CYP27A1	0.72311	-0.324193	-0.53219	-0.116197	-3.05489	0.0022514
BTK	0.721935	-0.32582	-0.505092	-0.146548	-3.56216	0.000367823
PPM1M	0.719202	-0.329614	-0.493791	-0.165436	-3.93495	8.32148e-05
GGA2	0.71667	-0.333139	-0.496818	-0.169461	-3.98917	6.63042e-05
ANKRD44	0.716477	-0.333409	-0.51001	-0.156808	-3.70026	0.00021538
CXORF21	0.713544	-0.337512	-0.532458	-0.142565	-3.39329	0.000690573
CHRNA6	0.711935	-0.339769	-0.545621	-0.133917	-3.23502	0.00121636
IL2	0.711225	-0.340767	-0.576324	-0.105209	-2.83536	0.00457734
IKZF3	0.710591	-0.341658	-0.536475	-0.146841	-3.43727	0.00058762
P2RY12	0.710066	-0.342397	-0.602718	-0.0820773	-2.57793	0.00993947
P2RY13	0.709422	-0.343305	-0.547943	-0.138667	-3.28807	0.00100877
SPN	0.709143	-0.343698	-0.54542	-0.141976	-3.33943	0.000839508
ZC3H12D	0.7073	-0.3463	-0.543658	-0.148942	-3.4391	0.00058365
FMO2	0.697577	-0.360143	-0.6103	-0.109985	-2.82169	0.00477713
CD40LG	0.696208	-0.362107	-0.570581	-0.153633	-3.40434	0.000663235
BTN2A2	0.696181	-0.362145	-0.530733	-0.193557	-4.2102	2.55139e-05
CCR2	0.69528	-0.36344	-0.547013	-0.179868	-3.88037	0.000104297
TREML1	0.688012	-0.373949	-0.6368	-0.111098	-2.78837	0.00529734
DENND1C	0.68564	-0.377403	-0.560688	-0.194118	-4.03577	5.44243e-05
ARRB2	0.685493	-0.377617	-0.594745	-0.16049	-3.40867	0.000652799
PRAM1	0.681503	-0.383455	-0.638626	-0.128284	-2.94531	0.0032263
CD300LF	0.676731	-0.390482	-0.633824	-0.147139	-3.14508	0.00166043
SETDB2	0.676373	-0.391011	-0.571471	-0.210552	-4.24676	2.16881e-05
P2RX1	0.664411	-0.408855	-0.659254	-0.158457	-3.20026	0.00137302
DPEP2	0.629598	-0.462675	-0.745854	-0.179495	-3.2023	0.00136337
CD200R1	0.623065	-0.473104	-0.732481	-0.213727	-3.57498	0.00035026

## Sheet: Table S4
Table S4. Heatmaps showed cIPG expressions and survival times of LUAD cases.
Fig 1B Heatmaps showed cIPG expressions and survival times of LUAD cases.
ID\Year	9.65	9.5	8.78	8.74167	8.01	8	7.9	7.72	7.01	6.77	6.74	6.63	6.54	6.5	6.43	6.14	6.1	6.01	5.88	5.87	5.76	5.75	5.72	5.67	5.66	5.62	5.51	5.43	5.4	5.26	5.19	5.17	5.15	5.1	5.08	4.93	4.92	4.75	4.62	4.58	4.52	4.43	4.33	4.33.1	4.33.2	4.25	4.18	4.17	4.11
BTK	-1.14343	-1.11553	0.933588	-1.35297	1.0481	-1.09462	4.0365	-0.896461	0.792772	-1.48001	-0.619609	-1.28975	0.147531	-0.394988	3.9653	0.692101	0.413159	5.0255	0.183516	4.4522	4.1424	-0.133424	0.973414	1.82078	-0.457312	3.9973	2.19632	-0.493945	-0.526776	4.0036	-1.23071	0.829657	4.0188	0.274752	3.9718	1.58646	-0.731126	-0.0482743	4.1326	-0.06304	-0.473597	4.9098	1.07096	-0.543797	0.97563	-0.936394	1.26571	0.0218447	3.332
BTN2A2	-1.08731	-1.56006	3.07167	-0.412346	0.195582	-1.26906	0.4761	-0.664969	1.49333	-1.03293	0.563874	-1.36133	-0.0223404	-0.39974	1.0573	0.41783	0.979739	1.4818	2.262	1.1641	1.4201	-0.627827	0.475691	-0.112699	-1.09666	1.1583	0.674045	-1.10501	0.540027	0.893	0.159726	2.06166	1.5246	-0.894458	1.109	-0.114208	-0.626655	0.571867	1.0058	0.449422	0.930288	1.7446	-1.2734	0.591024	0.592622	-0.658234	0.683452	-1.23599	1.2004
CD1D	1.18469	-0.0489649	-0.142713	-0.451159	0.254458	0.0320616	2.117	-0.0847017	1.38384	-1.02387	-1.53624	-1.08838	0.205353	-0.756375	3.0176	-0.749025	-1.42987	4.5148	0.0655598	2.6859	3.6392	-0.65947	-0.611472	0.466668	0.657615	2.0402	2.45773	-0.767534	0.126647	1.9745	-0.649625	-0.126359	2.9833	0.892973	2.4993	0.926489	-0.079077	-0.258443	5.6733	0.399672	0.385968	3.7719	-0.294961	0.0866956	0.120339	-1.47571	0.844212	-0.331397	2.1486
CD2	-1.06814	-1.36277	1.75605	-1.45718	-0.533073	-0.60849	6.7293	-1.08779	1.99336	-0.636324	-0.992626	0.085488	1.18898	-0.419028	7.4263	0.698741	-0.955651	8.3336	0.242608	6.7374	8.2951	-0.285967	0.461081	-0.260286	-0.525696	6.7252	1.73783	-1.06021	0.930806	7.7428	-0.498905	3.50726	6.4306	0.593177	7.9165	0.734987	-0.222448	-0.0860803	6.5198	-0.236285	-0.633534	8.8836	-0.303844	-0.808796	0.510365	-1.00264	-0.0429795	-0.209801	7.2327
CD28	-0.292254	-0.846914	1.19193	-1.07186	0.520433	-1.63344	3.1941	-0.558078	0.585209	-0.901486	-1.06638	0.173843	0.755735	-0.453046	4.5404	0.162807	0.744525	5.9679	0.489464	3.7908	5.911	-0.324797	-1.06896	0.825193	-0.289825	1.8651	-0.258875	0.277845	0.105143	4.2441	-0.619753	0.204055	3.7876	0.951538	3.9588	-1.13192	0.428807	1.13629	2.9721	-0.403328	-1.36011	4.98	-0.418482	-0.332529	-0.342749	-1.15475	1.32142	0.100299	3.2523
CD37	-0.731062	-1.16124	-0.00124073	-0.770089	-0.0709465	-0.305224	3.3099	-0.70961	1.63593	-0.853021	-0.961928	-0.133362	0.233366	-0.637656	3.7538	0.795842	-0.515568	3.7301	0.854051	2.2627	3.1334	-0.264634	1.39672	0.143388	0.0942485	3.3771	0.57187	-0.51614	0.871292	2.8065	-0.775435	3.68358	3.1857	0.594223	3.2882	0.192134	-0.373419	-0.482153	3.2711	-0.162404	-0.177885	3.5981	0.46152	-0.952712	-0.139595	-0.857944	2.06718	-0.637703	3.3477
CD3G	-0.902535	-0.578714	1.1961	-0.493231	-0.603757	-0.712821	4.5595	-0.86114	1.16248	-0.786628	-0.879856	-0.725991	0.467953	-0.173862	5.9507	0.0770621	-0.862488	6.9692	-0.557287	5.1946	6.8048	-0.644229	0.318968	-0.571048	-0.507814	4.8485	0.242667	-0.878227	1.04896	5.9047	-0.188719	5.08627	5.3049	0.356732	6.5969	0.72108	-0.713318	-0.591636	3.2992	-0.689344	-0.808723	7.225	0.0932187	-0.55682	2.1295	-0.815044	-0.763507	-0.444994	6.0708
CD5	-1.41979	1.64196	0.380344	-0.370762	-1.75162	-1.27909	1.5617	-1.69329	0.877139	-0.6471	-1.96798	1.00622	1.01889	-0.211055	1.9426	-0.405619	-0.983173	3.6299	-0.497848	1.6466	3.4343	0.174221	-0.41431	1.03859	-0.92116	1.0257	-0.832569	-0.517997	-0.219165	2.6658	-0.0152523	1.11301	1.5455	0.574845	1.9742	-2.00775	1.14719	2.3186	1.0827	-1.02247	-0.667489	3.1627	-0.623768	0.98483	1.9578	0.196202	0.163964	-0.216682	2.1538
CD6	-1.10113	-0.90909	0.932057	-0.488783	-0.394929	-0.617545	2.6803	-0.949444	0.895302	-0.915741	-0.948743	-0.158125	0.139207	-0.0506964	2.9269	0.852007	-0.819046	3.9955	-0.243521	2.4779	3.4828	-0.56268	0.548386	1.69731	-0.00786328	1.8805	0.244133	-0.534107	0.19273	2.9762	-1.39301	1.32573	2.5632	0.764124	3.5765	0.573576	-0.703171	0.102881	1.8412	-0.230319	-0.526573	3.6837	-0.588964	-0.584769	0.564557	0.387979	-0.647017	-0.482918	3.6346
CD74	0.311012	-1.97601	0.768167	-0.393627	0.53212	-1.21737	5.3992	-1.27824	0.541553	-0.480304	-1.22734	-0.28112	0.484345	0.552841	4.7751	0.351802	0.337413	5.7661	0.64952	4.2016	5.0139	-0.35108	0.628509	0.855037	-0.435022	4.263	0.29487	-0.639872	0.587618	4.275	-1.13597	1.47942	5.384	0.611063	5.5595	1.16894	0.270091	0.367307	4.4209	-0.304812	1.54007	4.7301	0.545857	-1.91421	2.44306	0.503226	-0.0597372	0.269775	5.3813
CD83	-0.273628	1.56957	0.735827	-0.658601	0.387061	-1.26278	0.9358	-0.741194	0.0159976	-1.24443	-1.35326	0.133196	1.23384	-0.634381	2.2705	-0.583058	-0.459029	1.9501	2.23252	1.2534	1.6987	-0.521937	2.0838	1.48906	0.308384	0.9191	1.90356	-0.270451	0.216841	0.8303	-0.893503	0.12794	1.6036	0.0934206	1.2588	-1.10491	0.166777	-0.707084	1.5509	-1.11928	-0.694962	1.9949	0.715273	-0.500816	0.493857	-0.0421633	2.58789	0.217012	1.4404
CXCR6	-0.689977	-0.871535	0.424916	-0.490858	-0.827642	-0.305342	3.957	-0.771789	1.05083	0.0248094	-1.1771	-0.685145	-0.277924	-0.438782	4.889	0.403298	-1.1833	5.6337	-0.263953	5.2153	5.4835	-0.127194	0.236118	-0.892819	-0.132822	4.1731	1.05727	-0.716376	0.207426	6.5492	-0.763459	2.58248	4.4482	-0.705655	5.5792	0.462716	-0.740265	0.443076	3.8992	-0.498633	-1.05191	6.0755	-0.456464	-0.487489	-1.03623	-0.915127	-0.910446	0.464075	5.3078
HCLS1	-0.45664	-1.13969	1.10028	-1.88993	1.24172	-0.85405	1.4926	-0.778274	1.24739	-1.07137	-1.01751	0.643895	0.488872	-0.939593	1.7035	0.74605	-0.801426	3.0991	0.128763	2.232	3.9383	0.0139864	0.675709	0.0864002	-0.298303	2.1957	1.60909	-0.0996758	-0.0488522	2.0398	-1.0005	3.93914	2.1887	0.65034	2.7962	-0.160568	-0.797983	0.408123	2.5639	-0.188815	-0.381927	3.9001	-0.409624	-1.07917	0.352294	-1.29045	0.591746	-0.960943	1.659
HSPD1	-0.265215	0.212727	-0.66245	-0.0874535	-0.624214	0.446336	-2.7179	0.962891	-0.78622	1.20408	-0.376144	-0.509502	-0.366102	0.00635169	-1.8943	-0.188255	-0.552311	-1.685	-0.562023	-1.0649	-2.7084	-0.685917	-0.150933	-1.0665	-0.763648	-1.3292	-0.813411	-0.263795	-0.745933	-0.9714	1.14119	0.0984573	-1.486	-0.493119	-2.1078	-0.0131373	-0.225465	1.97407	-1.7515	1.74439	-1.01954	-2.2863	-0.124019	-0.151994	-0.826329	0.0669932	-0.289584	0.486356	-2.8573
IGSF6	-0.887963	-1.17467	1.10686	-1.5469	-1.03416	-1.12177	6.0538	-1.15506	0.0767837	-0.488896	-0.875171	-0.153685	0.869425	0.123446	4.9184	0.307703	-0.299615	6.7087	1.4334	5.0553	5.797	0.279489	0.944523	1.24056	-0.733769	3.839	0.411473	-0.819849	0.818314	5.2746	-1.28869	0.173909	6.1177	0.570076	6.4733	0.362938	-0.818419	-0.652753	5.5317	-0.745683	-0.206803	5.4107	1.5962	-1.19887	0.859944	-0.845867	-0.0738784	-0.286938	4.464
IKZF1	-1.02255	-0.0774574	-0.270371	-0.475995	-0.848651	-0.735623	2.3349	-0.79866	0.169002	-0.527065	-1.02442	-0.773103	-0.712111	0.435193	3.0317	-0.587786	-0.597764	3.6241	-0.601389	2.6853	4.4963	-0.753859	0.330187	1.02538	-0.272738	2.1053	-0.0111605	-0.436931	2.04839	3.441	-0.790964	2.73848	2.4641	1.22453	3.6241	-0.274217	-0.901224	0.791673	2.1303	-0.677444	-0.807821	5.2445	0.259528	0.0667141	0.966531	-0.338062	1.65796	-0.565878	2.6717
IL16	-1.02261	-0.667844	0.489077	-0.566354	-1.27646	0.616292	3.7549	-0.853046	1.37798	-0.778086	-1.03312	-0.932154	-0.484447	-0.259831	3.2466	-0.415005	-0.706779	4.0738	0.64528	3.6135	4.1851	-1.0726	0.355132	0.737695	-0.802166	3.5398	1.31061	-0.78474	0.969945	3.3533	-0.841036	1.26492	3.3951	0.678835	3.9709	-0.375574	-0.636734	-0.531351	3.6404	-0.344272	-0.653054	4.4718	-0.0980634	-0.104992	0.574774	-0.804761	0.0334492	0.0271555	3.6381
IL7R	0.730515	-0.627583	1.7483	-0.571523	-1.15818	-0.677343	2.0952	-0.860531	0.437274	-0.235214	-0.978185	0.0664722	0.559523	-0.795391	1.127	1.61013	-0.961677	3.9288	-0.264938	0.6471	3.905	-0.300371	-0.612716	0.69031	-0.572597	1.8351	-0.0675951	-0.763216	2.25078	1.2382	-0.234267	0.867068	2.122	0.320695	2.7264	-0.746318	-0.432877	0.463367	1.6668	0.443633	-1.10193	3.5373	0.3465	-0.114196	0.0971049	-0.633858	0.580474	-0.775443	3.112
IRF8	-0.783515	-1.18578	0.699399	-1.27087	0.38193	-0.966672	1.0963	-0.71776	0.193018	-0.536965	4.59611	-0.0543514	0.840927	-0.435335	2.7273	0.547465	0.185959	3.4343	0.817645	3.0841	3.2722	-0.472871	0.899445	0.153375	-0.537122	0.9153	0.517564	-0.866082	0.431895	3.6381	-1.12362	0.0437297	2.6439	0.650575	2.4694	0.284257	-0.560885	-0.251606	2.2317	0.364249	-0.20252	3.8768	0.00135395	-1.33599	0.0160794	-1.34926	0.627063	0.077623	1.7824
ITGAL	-1.63564	-1.77227	0.530759	-1.91695	0.127165	-0.237983	0.8424	-0.903299	0.735949	-0.498181	-1.1545	0.0484786	0.826933	-0.509074	1.2479	0.602999	-0.0150496	1.7761	0.016257	2.7277	2.4247	-0.124448	0.385384	0.444413	-0.233835	1.1257	1.25857	-1.07659	1.64669	3.3083	-0.727891	1.24729	0.8821	0.640157	1.359	0.075126	-0.355934	-0.528935	1.4463	-0.110055	-0.553295	3.3164	-0.166871	-1.53992	1.50075	-0.59825	-0.0969279	-0.541087	0.6663
LAX1	-0.830189	-0.53023	0.971984	-0.91071	-0.580192	0.156408	1.9971	-0.821733	-0.0819674	-0.895494	-0.780065	-0.728231	-0.592521	-0.756254	3.905	0.0232909	-0.871783	3.7845	-0.441404	3.0386	4.0461	-1.01147	0.0995184	-0.129438	0.86174	1.3086	2.05719	0.577863	0.509712	3.7623	-1.01514	2.04278	1.044	0.216228	3.4249	-0.425835	-0.425032	1.14934	2.9094	0.0160213	-1.10405	4.9236	-0.363952	0.308098	1.05247	-0.558657	0.225088	-0.849227	3.8709
LCK	-0.656912	-1.44684	-0.180739	-0.948515	-0.803456	-0.926	2.0377	-1.19124	1.78148	-0.802462	-1.0624	-0.514121	-0.539535	-0.0685288	3.2182	0.524361	-1.26115	4.6696	0.143522	3.1762	4.9126	-0.706118	0.574196	-0.223387	-0.323522	2.1127	0.501899	-1.09123	0.0975328	5.3151	0.271854	3.41058	3.1053	0.303538	3.2991	0.45936	-0.531509	-0.190365	2.2774	0.143879	-0.774017	5.1759	-0.0347851	-1.15082	0.131945	-1.4584	0.422959	-0.391326	2.8516
LCP2	-0.455044	-1.30877	1.22154	-1.26873	-0.0772091	-0.484391	4.4363	-0.89685	2.08472	-0.745548	-0.615345	0.28181	1.70886	-0.482778	4.1085	0.776602	0.181666	4.4522	0.207368	3.1603	3.516	0.288831	1.65601	0.22077	-0.570389	4.5656	2.26192	-1.07194	-0.20384	3.7093	-0.741662	2.06712	4.2668	0.255743	4.7175	1.08982	-0.162334	-0.502065	3.6496	-0.724695	-0.812349	4.4383	-0.0945234	-1.37955	-0.122546	-1.49224	-0.295558	-0.320929	4.7208
LTBR	-0.454947	0.11331	-0.778524	-0.377068	-0.295181	0.893615	-0.5332	-0.774477	-0.169934	-0.710506	-0.343867	-1.03416	-0.715181	-0.397449	-1.9105	-0.793109	0.270534	-1.4228	-0.648537	0.3196	-1.3004	0.583663	0.115116	-0.869031	0.0748516	-1.5821	0.162324	0.107606	-0.392145	0.4168	2.11653	-1.13711	-0.5332	-0.782315	-0.5799	0.524888	-0.516722	-0.34156	-1.071	0.93234	-0.732884	-0.706	-0.881914	-0.294781	-1.15207	0.00974725	-1.06562	0.579899	-0.2498
LY86	-0.998728	-1.6198	0.733757	-1.1326	1.86719	-1.04538	4.4356	-0.992239	1.0928	-0.72887	-0.864972	-0.45192	1.40519	0.204213	2.8875	0.981286	1.98169	4.0832	1.59714	4.1811	3.3026	0.252932	1.06956	1.14586	-0.924354	4.0942	1.10219	0.00484499	0.955807	3.6565	-1.24525	1.15717	3.2882	1.52256	3.6264	-0.105895	-0.23176	-0.358446	3.6599	-0.133018	0.499079	4.6082	1.55241	-1.44585	-0.246152	-0.811341	1.19343	-0.739707	2.9659
MFNG	-0.249566	-0.142072	-0.203865	-1.26182	-0.248603	-0.471786	0.2916	-0.417031	0.866697	-0.41853	-0.759949	-0.617315	-0.49682	-0.25846	0.1257	0.191093	-0.411736	1.2957	-0.0616588	0.8969	1.3329	-0.247279	-0.238557	0.396868	-0.0964946	0.3829	0.446057	-0.689166	1.16353	1.0895	-0.0122306	0.381724	1.6567	0.172418	0.9298	-0.031474	-0.140676	-0.0140541	0.2582	-0.20792	-0.51274	1.898	0.704608	1.64939	0.0305873	-0.132902	0.138258	-0.776557	0.6627
WHSC1	-0.623683	0.56996	-1.02202	-0.203803	-0.00180715	1.50384	-2.6897	-1.1898	0.149533	-0.179169	2.20977	-0.444359	-1.02473	0.602914	-2.152	0.605048	-1.06805	-2.2515	-0.0217345	-1.2076	-1.0058	-0.547126	-0.221886	-0.829063	-0.727866	-1.852	-1.23258	-0.690643	-1.06879	-1.816	1.35332	1.14983	-1.2793	-0.297612	-2.2311	-0.318704	-1.04159	-0.109253	-2.3659	-1.14287	0.8892	-2	-0.0876263	0.253493	-0.962905	0.869203	0.469506	-0.314909	-2.2379
PIK3CD	-0.221755	-0.900743	0.699734	0.286701	-0.514815	-1.04895	-0.1329	-1.27254	1.42468	-1.05548	-0.259826	-0.33167	0.693912	-0.646283	-0.3094	-0.0362185	-0.700663	0.9546	1.38309	0.518	1.0043	-0.377853	0.430543	0.238744	-0.719122	-0.1714	0.63507	-1.13035	0.0544344	-0.2775	0.227608	1.09985	1.1043	0.360825	0.3663	-0.168459	-0.587348	-0.761143	-0.1456	-0.691415	-0.94535	1.6007	0.14014	-0.959001	1.76248	-0.991708	0.927827	-0.800828	0.1622
PLCG2	-1.2191	-0.742463	0.816715	-0.435668	0.00569016	-0.305489	1.1362	-0.714011	0.577448	-1.10449	-1.32717	-0.406501	0.513192	-0.385939	1.7807	-0.309917	-0.542338	2.6459	0.0788433	1.4147	1.9778	-0.708364	0.146244	0.78938	-0.188278	0.875	1.41728	0.259487	0.941342	2.244	-0.923644	1.62082	1.7368	0.643805	1.0419	0.222851	-0.429114	0.0460416	0.8343	0.29605	-0.806733	2.8106	-0.673066	4.07402	0.296818	-0.581489	0.421297	-0.665436	1.315
PTPN7	-1.17765	-0.0820226	0.093656	-0.624283	-0.113646	-0.571097	3.3978	-1.22199	1.38426	-0.870105	-1.18978	-0.382038	-0.285127	0.114252	3.843	0.240163	-1.9264	4.4673	-0.478515	3.5898	3.6135	-0.905032	-0.306214	0.777046	-0.734248	3.1659	2.33033	-0.527135	-0.887519	4.2203	-1.02444	3.20297	3.5521	0.397156	4.5185	0.0745853	-0.699665	0.24632	4.0295	-0.942887	-1.01951	4.0241	-0.0668956	0.815638	1.49613	-0.485681	-0.112137	-0.378562	4.2203
SLA	-0.647135	-0.668805	2.09814	-0.336646	0.59563	-0.83746	6.9623	-1.14236	0.809784	-0.829392	-0.731762	-0.706706	1.41073	-0.589965	6.0389	1.67685	-0.698834	7.1436	-0.079084	6.0213	6.3821	-0.229441	0.377775	1.33028	-0.680313	7.1096	1.00349	-0.935015	0.805676	6.0877	-0.786166	2.0452	6.2551	0.235901	6.076	4.00324	-0.55425	0.159738	7.1908	0.35712	-0.97746	7.2798	0.0483654	-0.277222	-0.664383	-0.831124	-0.424279	-0.179613	6.0896
SPN	-1.15329	0.305507	-0.133364	-1.44653	-0.191358	0.132999	1.3121	-1.26131	-0.50839	-0.15259	-0.0527631	-0.814014	-0.408334	-0.702157	0.8953	0.254573	-0.378459	2.6222	-0.439375	1.6036	2.4005	-0.510624	-0.827963	1.02692	0.0290906	0.9328	-0.808909	-0.426307	1.31412	1.0847	-0.568582	0.544451	1.4281	0.199371	1.5878	-0.344367	0.387203	0.592034	1.4265	-0.50723	-0.669705	1.5281	-0.0450081	1.22125	4.01275	0.681471	-0.287297	-1.0681	1.6239
TAP2	-0.470612	0.441737	-0.258213	-0.802139	0.242165	-2.12271	-1.0058	-0.978251	1.18796	0.69624	-1.58194	-0.957036	-0.045872	1.07931	-0.881	-0.107997	-0.641193	-0.0679	0.310051	-0.417	-0.2828	-1.33599	0.142966	-0.256279	-0.239698	-1.5064	0.411198	-0.93578	-0.248984	0.0718	0.551211	1.12089	-0.2653	0.783773	-0.4422	1.9373	0.0299815	1.15896	-0.5606	0.427636	-1.28396	-0.9885	-0.641723	-0.24907	0.17127	0.791584	0.742486	-0.0879651	-0.3183
WAS	-0.646712	-0.681604	-0.509909	-0.62671	-0.219115	-1.74739	0.5261	-0.458924	-0.0550303	-1.6942	-0.716378	-1.25565	0.436066	-1.50415	-0.0574	2.33873	0.129372	1.1003	0.701342	0.4093	1.1237	-0.0193348	0.878433	-0.696042	-0.470782	-0.0218	0.690492	-0.242608	-0.0452575	0.5695	-0.252808	1.28993	0.1467	-0.21937	0.5917	0.134869	0.552543	-1.09663	0.636	-0.187708	-0.637682	1.3074	-0.449999	0.640444	4.01235	-1.29887	-0.18693	-0.241646	0.5099
CCR2	-1.21249	-0.738087	1.15518	-0.473141	-0.566941	-0.966076	4.327	-0.585825	0.851787	-1.06742	-1.22262	-0.685277	1.0859	-0.884009	5.7178	0.173762	-1.01663	7.1447	0.96064	5.8515	6.5996	-0.631149	0.3939	-0.0247523	0.241715	4.4449	1.11314	-0.780586	0.70176	4.8298	-0.788347	-0.243181	4.254	1.3148	5.4774	-0.508624	-0.165795	-0.586395	4.7782	-0.565526	-0.749754	6.1621	-0.332868	-0.841067	0.448189	-0.884681	0.192735	0.298787	4.4777
CD33	0.86474	-0.237755	1.49895	-0.936681	-0.0654517	-0.641323	4.5084	-0.466622	3.10627	-0.659745	-0.732247	-0.591569	4.50456	-0.733182	2.943	-0.418327	0.311752	3.9598	-0.497776	3.9837	4.3681	-0.0727447	1.79504	-0.281013	-0.268659	3.2494	2.68186	-0.574536	-0.128435	3.5323	-0.732336	0.181646	4.1562	-0.189967	3.839	1.44921	-0.209683	-0.475584	3.3102	1.25492	0.542575	2.9776	0.00505878	-0.51177	-0.376248	-0.736409	0.769933	-0.307305	3.1633
CD53	-0.723072	-1.19579	1.73862	-0.370864	0.509567	-0.481225	6.7046	-0.883385	1.0691	-0.591324	-0.778396	0.187235	1.67181	-0.903338	5.6682	1.32491	-0.121942	6.1815	0.323036	4.8758	5.4426	0.365962	1.6337	0.0331958	-0.489421	5.1227	1.9307	-0.546867	-0.253349	5.0959	-0.990738	1.55303	5.8597	0.623884	5.8885	1.24629	-0.387461	0.0325801	5.8122	0.765634	-0.750081	6.0637	-0.218269	-0.79621	-0.293038	-1.3258	0.386921	0.293848	6.6554
CD84	-0.538022	0.312577	-1.11176	-0.594303	-0.591396	-0.517734	6.3441	-0.237461	-0.391305	-0.156825	-0.477098	-0.359311	0.140446	2.4564	6.3554	-0.226074	0.293229	7.9519	-0.0118055	7.3846	8.6546	-0.208803	-0.6522	2.62142	-0.872185	5.7816	-0.619402	-0.116749	0.30128	7.6518	-1.15836	1.7175	6.6251	0.369529	7.7108	0.929468	0.18548	0.989696	6.3918	-0.717765	-0.620267	7.1528	0.307785	1.32813	0.919461	0.088619	0.731349	0.231491	5.5407
CIITA	-0.635443	0.337549	-1.22928	1.3415	-0.695006	-1.22099	3.6005	-0.897509	-0.782444	-0.833411	-1.35826	0.00597304	-0.527232	1.79319	2.8296	-0.245867	-1.18022	4.0747	-0.237842	2.2182	3.2898	-0.524802	0.168503	1.82231	-0.691883	2.4547	-1.66498	-0.815605	1.56876	2.766	-0.225094	0.754928	3.2107	-1.49013	3.5286	-1.47819	-0.149064	-0.660915	2.1782	0.0594411	-1.40285	3.433	-0.217873	-1.2722	0.351256	0.436394	-1.17475	-1.17759	3.4356
GMFG	-0.875061	-1.5095	2.74778	-1.34801	-0.310385	0.188661	4.8948	-1.16327	1.33675	-0.652674	-0.914925	0.412846	1.52685	-1.51025	4.3834	1.14152	-0.648837	5.7428	0.825716	4.4828	5.4476	-0.426655	1.22457	-0.104962	0.108148	4.6294	1.29298	-0.323986	1.13889	4.6893	-1.06357	0.430537	4.7219	0.423067	4.6218	0.280127	-0.0319839	-0.170286	4.2795	0.487453	-0.142602	5.6879	0.268603	-1.25021	0.143579	-1.1735	0.0155997	-0.538252	4.5783
IL10RA	-1.20662	-1.33988	1.10842	-0.992152	0.771919	-0.493445	4.3964	-0.817249	2.02387	-0.59736	-1.05374	-0.443472	2.05706	-0.681289	4.1731	0.760906	-0.685596	5.0054	0.380582	4.3957	4.9709	-0.788464	1.40155	0.169653	-0.594628	4.2668	1.74481	0.226197	0.56705	4.7153	-1.16066	2.55216	4.6421	0.686004	5.2743	0.431615	-0.430485	0.141218	4.7203	0.419296	-0.926691	5.6253	0.0797928	-0.369418	0.165875	-1.19439	0.445305	-0.306038	4.8669
MNDA	-0.258593	-1.37434	0.763012	-1.17598	1.24044	-0.773561	7.1012	-0.381643	1.36417	-0.50012	-0.737771	-0.113528	1.54938	-0.880894	6.516	1.77563	0.181455	7.5165	0.981292	8.2784	7.7475	0.76789	1.63379	0.198727	-0.523356	6.4671	2.96323	-0.503221	0.602428	7.6745	-1.20145	0.0454808	6.926	1.03466	6.5301	-0.108667	0.223509	-0.620533	6.0661	0.0911732	0.739964	6.6482	0.953838	-1.41076	-0.782448	-1.17155	0.785653	-0.246209	5.6005
NCF1	-0.88498	-0.948295	0.397353	-0.436106	1.41177	-0.600588	3.7236	-0.82107	0.721071	-0.223765	-0.640891	1.04508	2.26006	-0.815867	3.7981	-0.408448	-0.148707	4.6206	0.500073	3.7366	4.8615	-0.271846	2.51384	-0.178067	-0.814252	3.0695	2.16673	-0.424549	0.430061	3.9616	-0.923431	6.55171	4.1946	0.749989	4.1898	3.01554	-0.51526	-0.776223	4.1707	0.0405302	0.276442	4.8445	-0.249566	-0.880306	0.933241	-0.924414	0.553871	-0.488114	3.2832
PCBP2	0.697287	2.16711	-1.76763	-0.314481	-1.12997	-0.784011	-0.013	-1.17479	-0.333731	-0.881931	-1.17843	-0.136002	-1.17585	-0.490451	-0.1488	-1.56182	-0.1585	0.3033	-0.774553	0.8335	0.4404	-0.0654014	-0.403056	-0.00738003	-0.163887	0.6415	-0.364255	-0.985271	-0.828639	0.4605	-1.88128	-0.559895	0.9381	-0.582149	-0.7131	0.396535	-0.864909	-0.143033	-0.1219	0.0118567	-0.641877	-0.013	0.0675085	2.37343	0.97568	0.0371963	0.419048	1.85516	0.1388
PTPN6	-1.54261	-1.18245	-0.0400758	-1.79897	0.664725	-0.897115	1.1204	-0.274527	0.350113	-1.43601	-1.17517	-0.328257	0.152392	0.198213	0.6489	-0.0610537	-0.923644	1.6093	0.474602	1.2479	1.3426	-0.587742	1.10235	1.67183	-0.088687	0.5039	1.05584	-0.585338	0.318832	1.2271	-0.901561	0.865742	0.6498	0.458994	1.2624	0.54846	-1.14368	-1.14989	0.7364	-0.41927	-0.294646	1.5797	0.20143	-0.857814	1.25171	-1.29342	0.099687	0.689347	0.8969
PTPRC	-0.830718	-1.05433	1.09219	-0.727907	-0.714805	-1.1609	5.0166	-1.04546	1.19797	-0.591053	-1.22513	-0.214325	0.571007	-0.274324	6.4033	0.503039	-0.753992	6.5018	-0.0480761	5.3445	5.647	-0.229285	-0.185071	0.302897	-0.51584	6.4448	0.311756	-1.08077	0.0825556	5.6215	-0.62749	3.29525	3.5122	0.731063	4.8909	-0.185842	-0.389574	0.0206891	5.6651	-0.0688376	-0.891331	6.5589	0.820746	-0.708745	0.974517	-0.826535	0.136792	-0.281082	6.7225
RASSF2	0.0281507	-1.23542	1.29763	-0.907835	-0.98216	-0.546247	2.7508	-0.375262	1.00386	-0.83164	-1.02308	-0.463528	0.693191	-0.68462	2.5163	0.843614	-0.470795	3.6588	0.207069	2.801	3.848	-0.180565	0.199641	0.572678	-0.459867	2.3553	0.661274	-0.705065	0.248771	2.5673	-0.769444	1.48561	2.6672	0.946419	2.8724	-0.756572	1.04948	-0.451677	2.3857	-0.0980549	-0.661063	3.7939	0.088947	-1.21378	-0.0690883	-0.955984	0.273927	-0.396706	1.7398
SLAMF1	-0.913405	-1.25023	0.808201	-0.474187	-1.19489	0.157633	2.3677	-1.46193	0.580178	-0.687822	-1.48054	-0.652732	1.51588	-0.283672	2.9996	0.634038	-0.630085	3.235	-0.186026	2.4584	3.4931	-0.991684	0.456584	-0.162934	0.0982453	1.6159	1.97357	-0.500184	0.613506	3.6713	-1.23683	1.21334	1.4777	0.0119889	2.7826	0.040822	-0.84115	0.475354	2.1593	-0.223354	-0.71374	4.9093	-0.0958317	-0.554094	0.33054	-0.637648	0.418903	-0.522464	2.1522
VCL	0.81641	1.15982	-0.0245267	0.549859	0.362319	-0.406103	-0.5735	-0.105099	-0.479125	-2.06237	0.572851	-1.36965	-1.03382	-1.03628	-0.462	2.26828	0.646181	0.4147	1.47449	-0.4344	-1.2447	1.19932	-0.54809	1.12523	-0.903463	0.0841	-0.395598	-0.065017	-0.477802	0.2425	0.427988	-0.23303	-0.9379	0.442594	-0.4228	0.342443	0.261749	0.966785	0.3494	-0.43126	-0.386988	-0.3603	0.0182896	2.03162	0.0534554	-0.620394	-1.35346	0.0217164	-0.4383
PLEK	-0.168543	-0.557839	0.315247	-0.860047	-0.637667	-0.884001	4.6927	-0.857738	2.10891	-0.790047	-0.756302	-0.684463	-0.254494	-0.174111	5.2311	-0.41279	0.235777	6.5162	-0.569559	6.4243	7.8189	-0.0507232	1.01821	1.97907	-0.720746	4.2847	1.06062	-1.06345	0.553366	7.1043	-1.4769	2.50642	5.4002	0.0180628	5.6921	0.0603016	-0.791815	0.237005	5.0023	0.215009	-1.06909	6.4807	-0.100734	-1.338	1.56197	-1.37596	0.45382	0.159244	4.3277
PRKCH	-0.87093	-1.38034	0.0975344	-1.0943	-0.199342	-0.730811	2.2546	-0.568262	0.278281	-0.431851	-0.341986	0.076751	1.17673	-0.842743	2.0902	0.866684	1.52375	2.8967	-0.547969	1.8448	2.4931	-0.952807	-0.78034	-0.465396	0.285136	2.557	-0.894838	-0.733213	0.0821124	1.6392	-0.622831	0.155612	1.6754	0.142581	2.2336	0.537957	-0.677448	-1.07877	2.6862	-0.523725	-0.404165	2.8779	-0.521035	-1.65296	-0.242009	0.213402	-0.654011	-0.347056	2.1496
[truncated: 195 more columns]

## Sheet: Table S5
Table S5. SNV analysis results.
SNV summary									SNV and Survival
cancertype	symbol	EffectiveMut	NonEffectiveMut	sample_size	percentage	entrez			cancertype	symbol	sur_type	log_rank_p	cox_p	hr	higher_risk_of_death	Mutant	WT	entrez
LUAD	BTK	20	7	567	3.52734	695			LUAD	HCLS1	OS	0.00296785	0.00447827	2.80715	Mutant	16	492	3059
LUAD	BTN2A2	9	7	567	1.5873	10385			LUAD	CD2	OS	0.00961665	0.0168757	4.04492	Mutant	4	504	914
LUAD	CCR2	6	1	567	1.0582	729230			LUAD	HCLS1	PFS	0.0116508	0.014021	2.21255	Mutant	16	492	3059
LUAD	CD1D	10	9	567	1.76367	912			LUAD	IL16	DSS	0.0121922	0.0149953	2.33241	Mutant	20	419	3603
LUAD	CD2	5	2	567	0.881834	914			LUAD	BTK	DFI	0.027946	0.0324408	2.32314	Mutant	11	266	695
LUAD	CD28	3	7	567	0.529101	940			LUAD	IRF8	DFI	0.0416418	0.0479758	2.30893	Mutant	9	268	3394
LUAD	CD33	10	8	567	1.76367	945			LUAD	LCP2	OS	0.0420908	0.048936	2.44964	Mutant	9	499	3937
LUAD	CD37	2	5	567	0.352734	951			LUAD	LCP2	DSS	0.0432325	0.0517489	2.70189	Mutant	8	431	3937
LUAD	CD5	8	2	567	1.41093	921			LUAD	IL16	OS	0.0461143	0.0491761	1.76286	Mutant	24	484	3603
LUAD	CD53	3	2	567	0.529101	963			LUAD	LAX1	DFI	0.0532589	0.0607524	2.37941	Mutant	6	271	54900
LUAD	CD6	14	7	567	2.46914	923			LUAD	LCK	OS	0.0571296	0.0752603	3.57979	Mutant	6	502	3932
LUAD	CD74	0	1	567	0	972			LUAD	MNDA	OS	0.0588573	0.0663739	0.434093	WT	18	490	4332
LUAD	CD83	2	2	567	0.352734	9308			LUAD	IKZF1	DSS	0.0648431	0.995021	3.92836e-08	WT	9	430	10320
LUAD	CD84	7	5	567	1.23457	8832			LUAD	MNDA	DSS	0.0832424	0.101539	0.310531	WT	15	424	4332
LUAD	CIITA	5	3	567	0.881834	4261			LUAD	TAP2	OS	0.107857	0.141337	0.228503	WT	7	501	6891
LUAD	CXCR6	1	1	567	0.176367	10663			LUAD	CD6	PFS	0.114268	0.119771	1.82156	Mutant	13	495	923
LUAD	GMFG	2	3	567	0.352734	9535			LUAD	CD6	OS	0.117172	0.124849	2.0124	Mutant	13	495	923
LUAD	HCLS1	18	1	567	3.1746	3059			LUAD	SLA	DSS	0.131013	0.140326	2.12064	Mutant	7	432	6503
LUAD	HSPD1	3	2	567	0.529101	3329			LUAD	CD2	PFS	0.145977	0.15787	2.2748	Mutant	4	504	914
LUAD	IGSF6	2	2	567	0.352734	10261			LUAD	CD33	DFI	0.146202	0.993895	1.07725e-07	WT	5	272	945
LUAD	IKZF1	13	9	567	2.29277	10320			LUAD	CD1D	OS	0.153544	0.184522	0.264209	WT	10	498	912
LUAD	IL10RA	9	1	567	1.5873	3587			LUAD	PTPRC	OS	0.153599	0.156835	0.642939	WT	35	473	5788
LUAD	IL16	27	11	567	4.7619	3603			LUAD	NCF1	OS	0.168101	0.994151	1.10228e-07	WT	3	505	653361
LUAD	IL7R	22	19	567	3.88007	3575			LUAD	HCLS1	DSS	0.171707	0.180258	1.9808	Mutant	12	427	3059
LUAD	IRF8	10	9	567	1.76367	3394			LUAD	ITGAL	OS	0.173562	0.184307	0.461436	WT	23	485	3683
LUAD	ITGAL	25	7	567	4.40917	3683			LUAD	CD33	PFS	0.174171	0.184803	0.462645	WT	10	498	945
LUAD	ITGAM	27	16	567	4.7619	3684			LUAD	ITGAX	PFS	0.175026	0.177293	0.698164	WT	44	464	3687
LUAD	ITGAX	47	11	567	8.28924	3687			LUAD	SLAMF1	PFS	0.181262	0.197584	0.400568	WT	8	500	6504
LUAD	LAX1	15	2	567	2.6455	54900			LUAD	CD1D	PFS	0.190735	0.200884	0.47562	WT	10	498	912
LUAD	LCK	7	10	567	1.23457	3932			LUAD	LCP2	PFS	0.205519	0.211776	1.75885	Mutant	9	499	3937
LUAD	LCP2	11	6	567	1.94004	3937			LUAD	LY86	DFI	0.205965	0.994661	1.08923e-07	WT	3	274	9450
LUAD	LTBR	1	3	567	0.176367	4055			LUAD	LY86	OS	0.206017	0.233167	0.302322	WT	5	503	9450
LUAD	LY86	5	2	567	0.881834	9450			LUAD	ITGAL	DSS	0.211368	0.225609	0.421067	WT	22	417	3683
LUAD	MFNG	1	0	567	0.176367	4242			LUAD	LAX1	OS	0.216881	0.230795	0.426243	WT	13	495	54900
LUAD	MNDA	20	5	567	3.52734	4332			LUAD	RASSF2	DSS	0.224317	0.250105	0.314701	WT	11	428	9770
LUAD	NCF1	3	0	567	0.529101	653361			LUAD	RASSF2	OS	0.22934	0.242721	0.435328	WT	12	496	9770
LUAD	PIK3CD	5	5	567	0.881834	5293			LUAD	LY86	PFS	0.230083	0.243356	0.436521	WT	5	503	9450
LUAD	PLCG2	20	7	567	3.52734	5336			LUAD	ITGAM	PFS	0.230212	0.233066	0.666808	WT	24	484	3684
LUAD	PLEK	9	2	567	1.5873	5341			LUAD	NCF1	DSS	0.231354	0.99493	1.09794e-07	WT	3	436	653361
LUAD	PRKCH	6	4	567	1.0582	5583			LUAD	TAP2	DSS	0.234135	0.259158	0.321579	WT	7	432	6891
LUAD	PTPN6	7	1	567	1.23457	5777			LUAD	ITGAX	DFI	0.234475	0.241618	0.549143	WT	20	257	3687
LUAD	PTPN7	1	2	567	0.176367	5778			LUAD	SLA	OS	0.241343	0.246999	1.69193	Mutant	8	500	6503
LUAD	PTPRC	42	17	567	7.40741	5788			LUAD	IKZF1	OS	0.251626	0.260072	0.518792	WT	12	496	10320
LUAD	RASSF2	14	7	567	2.46914	9770			LUAD	SLA	DFI	0.252044	0.99515	1.09709e-07	WT	3	274	6503
LUAD	SLA	8	0	567	1.41093	6503			LUAD	PLEK	OS	0.25275	0.276254	0.335482	WT	8	500	5341
LUAD	SLAMF1	11	5	567	1.94004	6504			LUAD	BTK	PFS	0.258211	0.259805	1.3963	Mutant	17	491	695
LUAD	SPN	4	1	567	0.705467	6693			LUAD	LAX1	DSS	0.259474	0.282521	0.339652	WT	12	427	54900
LUAD	TAP2	9	2	567	1.5873	6891			LUAD	NCF1	PFS	0.260452	0.284394	0.341902	WT	3	505	653361
LUAD	WAS	8	4	567	1.41093	7454			LUAD	CD6	DSS	0.265664	0.274003	1.90128	Mutant	11	428	923
									LUAD	LCK	DSS	0.266571	0.289359	2.91704	Mutant	5	434	3932
									LUAD	PLCG2	DSS	0.270998	0.27894	0.530189	WT	16	423	5336
									LUAD	CD33	OS	0.277098	0.288445	0.469994	WT	10	498	945
									LUAD	PLCG2	OS	0.28389	0.288453	0.617477	WT	18	490	5336
									LUAD	ITGAM	DSS	0.2853	0.292833	0.539988	WT	20	419	3684
									LUAD	IL16	PFS	0.290753	0.292021	1.324	Mutant	24	484	3603
									LUAD	CD1D	DSS	0.291926	0.312487	0.362439	WT	10	429	912
									LUAD	LCK	PFS	0.292302	0.302761	2.08323	Mutant	6	502	3932
									LUAD	PLEK	DFI	0.305684	0.995659	1.09935e-07	WT	3	274	5341
									LUAD	WAS	DFI	0.311369	0.321855	2.03255	Mutant	3	274	7454
									LUAD	MNDA	DFI	0.322538	0.328983	0.561518	WT	11	266	4332
									LUAD	PIK3CD	DSS	0.325617	0.993557	2.99048e-07	WT	3	436	5293
									LUAD	PRKCH	DSS	0.326548	0.993554	3.00744e-07	WT	5	434	5583
									LUAD	IRF8	OS	0.329106	0.335389	0.569842	WT	10	498	3394
									LUAD	PIK3CD	DFI	0.331237	0.995878	1.10179e-07	WT	3	274	5293
									LUAD	RASSF2	DFI	0.341603	0.358573	0.397055	WT	7	270	9770
									LUAD	PIK3CD	PFS	0.347808	0.36425	0.402398	WT	4	504	5293
									LUAD	TAP2	PFS	0.348082	0.353975	0.583536	WT	7	501	6891
									LUAD	PRKCH	DFI	0.349189	0.993856	3.00047e-07	WT	4	273	5583
									LUAD	PTPRC	DFI	0.353719	0.354198	1.44058	Mutant	16	261	5788
									LUAD	IL10RA	OS	0.381107	0.388497	0.541096	WT	9	499	3587
									LUAD	CD1D	DFI	0.381561	0.395852	0.425642	WT	7	270	912
									LUAD	LY86	DSS	0.383058	0.397246	0.426979	WT	5	434	9450
									LUAD	SPN	DSS	0.383491	0.994263	3.02071e-07	WT	3	436	6693
									LUAD	PTPRC	DSS	0.397926	0.399586	0.733629	WT	32	407	5788
									LUAD	PLEK	DSS	0.407591	0.420259	0.444899	WT	8	431	5341
									LUAD	IKZF1	DFI	0.412024	0.424826	0.445136	WT	6	271	10320
									LUAD	ITGAM	OS	0.412774	0.414527	0.729933	WT	24	484	3684
									LUAD	SLAMF1	DFI	0.413756	0.426054	0.448952	WT	6	271	6504
									LUAD	BTN2A2	PFS	0.415604	0.41881	0.664949	WT	8	500	10385
									LUAD	ITGAM	DFI	0.45088	0.454319	0.64411	WT	15	262	3684
									LUAD	SPN	PFS	0.459598	0.462989	1.53204	Mutant	4	504	6693
									LUAD	CIITA	DSS	0.468325	0.473319	1.66929	Mutant	5	434	4261
									LUAD	BTK	OS	0.479194	0.480602	0.74556	WT	17	491	695
									LUAD	BTK	DSS	0.489971	0.492773	0.668977	WT	14	425	695
									LUAD	CCR2	DSS	0.492585	0.497136	1.62518	Mutant	5	434	729230
									LUAD	PIK3CD	OS	0.506218	0.513726	0.519176	WT	4	504	5293
									LUAD	CD5	DFI	0.517705	0.519215	1.47263	Mutant	5	272	921
									LUAD	IL10RA	PFS	0.527436	0.528817	0.727556	WT	9	499	3587
									LUAD	CD28	PFS	0.531749	0.538095	0.539476	WT	3	505	940
									LUAD	CD33	DSS	0.541165	0.544217	0.648659	WT	10	429	945
									LUAD	RASSF2	PFS	0.584994	0.585454	0.781505	WT	12	496	9770
									LUAD	CCR2	PFS	0.590926	0.592078	0.7324	WT	6	502	729230
									LUAD	BTN2A2	OS	0.597243	0.598542	0.735719	WT	8	500	10385
									LUAD	SLAMF1	OS	0.610822	0.612649	0.697568	WT	8	500	6504
									LUAD	CD84	DSS	0.618463	0.621975	0.60916	WT	6	433	8832
									LUAD	SPN	OS	0.620651	0.624083	0.611539	WT	4	504	6693
									LUAD	SLAMF1	DSS	0.622973	0.626383	0.613097	WT	7	432	6504
									LUAD	IL7R	DFI	0.623458	0.624388	0.749986	WT	11	266	3575
									LUAD	PTPN6	PFS	0.631286	0.632008	0.78544	WT	7	501	5777
									LUAD	IL10RA	DFI	0.637226	0.638616	0.712488	WT	7	270	3587
									LUAD	PTPN6	DSS	0.637804	0.639703	1.39723	Mutant	5	434	5777
									LUAD	IL7R	PFS	0.638075	0.63912	1.15561	Mutant	22	486	3575
									LUAD	CD84	OS	0.639689	0.641135	0.71737	WT	7	501	8832
									LUAD	BTN2A2	DFI	0.643195	0.643503	1.26749	Mutant	8	269	10385
									LUAD	PTPN6	OS	0.655207	0.656194	1.25265	Mutant	7	501	5777
									LUAD	CD28	OS	0.656946	0.659479	0.642685	WT	3	505	940
									LUAD	PLCG2	PFS	0.663236	0.663065	1.15156	Mutant	18	490	5336
									LUAD	CD6	DFI	0.668178	0.670385	0.651531	WT	7	270	923
									LUAD	MNDA	PFS	0.673023	0.673352	0.872063	WT	18	490	4332
									LUAD	IRF8	PFS	0.720763	0.720932	1.15913	Mutant	10	498	3394
									LUAD	IKZF1	PFS	0.723234	0.72464	0.86436	WT	12	496	10320
									LUAD	IL7R	DSS	0.737324	0.73757	0.821836	WT	18	421	3575
									LUAD	CIITA	PFS	0.738889	0.73916	0.78931	WT	5	503	4261
									LUAD	PRKCH	OS	0.745784	0.746764	0.723145	WT	6	502	5583
									LUAD	IL10RA	DSS	0.771742	0.77204	0.812989	WT	9	430	3587
									LUAD	ITGAX	DSS	0.773601	0.773398	0.893218	WT	39	400	3687
									LUAD	IRF8	DSS	0.783732	0.783796	0.851146	WT	10	429	3394
									LUAD	ITGAX	OS	0.798778	0.798643	0.926394	WT	44	464	3687
									LUAD	HCLS1	DFI	0.801988	0.802756	1.28597	Mutant	3	274	3059
									LUAD	IL16	DFI	0.802957	0.802727	1.13641	Mutant	12	265	3603
									LUAD	HSPD1	PFS	0.811305	0.812105	1.18399	Mutant	3	505	3329
									LUAD	SPN	DFI	0.817777	0.816372	1.26337	Mutant	3	274	6693
									LUAD	CIITA	OS	0.826262	0.826596	1.16875	Mutant	5	503	4261
									LUAD	PTPRC	PFS	0.837025	0.837048	0.952123	WT	35	473	5788
									LUAD	CCR2	OS	0.840596	0.840952	1.12405	Mutant	6	502	729230
									LUAD	CD84	DFI	0.856097	0.856109	0.833152	WT	4	273	8832
									LUAD	HSPD1	OS	0.862751	0.862812	0.840822	WT	3	505	3329
									LUAD	TAP2	DFI	0.871273	0.871677	1.12264	Mutant	4	273	6891
									LUAD	PLCG2	DFI	0.871676	0.874348	0.92222	WT	12	265	5336
									LUAD	CD5	DSS	0.87714	0.877037	0.895347	WT	6	433	921
									LUAD	ITGAL	DFI	0.887096	0.88594	1.07642	Mutant	14	263	3683
									LUAD	CCR2	DFI	0.891292	0.891135	0.871297	WT	3	274	729230
									LUAD	HSPD1	DSS	0.905703	0.905891	1.12619	Mutant	3	436	3329
									LUAD	PLEK	PFS	0.907802	0.907241	0.934535	WT	8	500	5341
									LUAD	CD28	DSS	0.914519	0.914406	0.897582	WT	3	436	940
									LUAD	CD5	PFS	0.92138	0.921646	0.956405	WT	8	500	921
									LUAD	ITGAL	PFS	0.922076	0.922003	1.03214	Mutant	23	485	3683
									LUAD	WAS	PFS	0.926038	0.92603	1.05544	Mutant	7	501	7454
									LUAD	WAS	DSS	0.926821	0.92698	1.09655	Mutant	6	433	7454
									LUAD	SLA	PFS	0.929802	0.930619	1.04013	Mutant	8	500	6503
									LUAD	PRKCH	PFS	0.934491	0.935566	0.944156	WT	6	502	5583
									LUAD	IL7R	OS	0.939922	0.939959	0.971369	WT	22	486	3575
									LUAD	CD84	PFS	0.950091	0.949507	0.963868	WT	7	501	8832
									LUAD	LAX1	PFS	0.951177	0.951131	1.02378	Mutant	13	495	54900
									LUAD	BTN2A2	DSS	0.956643	0.956446	0.961751	WT	7	432	10385
									LUAD	CD5	OS	0.983743	0.983969	1.01023	Mutant	8	500	921
									LUAD	WAS	OS	0.988224	0.988026	0.989378	WT	7	501	7454

## Sheet: Table S6
Table S6. CNV analysis results.
CNV and expression							CNV and survival							CNV summary
cancertype	symbol	spm	fdr	entrez			cancertype	symbol	sur_type	log_rank_p	entrez			cancertype	symbol	a_total	d_total	a_hete	d_hete	a_homo	d_homo	entrez
LUAD	LTBR	0.580436	8.05371e-45	4055			LUAD	LCP2	PFS	0.00170849	3937			LUAD	BTK	18.9922	12.9845	18.7984	12.5969	0.193798	0.387597	695
LUAD	CD74	0.386929	1.28095e-18	972			LUAD	IL16	OS	0.0020952	3603			LUAD	BTN2A2	36.0465	12.4031	34.4961	12.4031	1.55039	0	10385
LUAD	PTPN7	-0.303863	1.42358e-11	5778			LUAD	CD5	DFI	0.00327276	921			LUAD	CCR2	6.00775	47.2868	6.00775	47.093	0	0.193798	729230
LUAD	PTPRC	-0.300715	2.40305e-11	5788			LUAD	CD6	DFI	0.00327276	923			LUAD	CD1D	71.5116	2.13178	62.4031	2.13178	9.10853	0	912
LUAD	SLAMF1	-0.274131	1.55577e-09	6504			LUAD	CD74	PFS	0.00627623	972			LUAD	CD2	24.4186	29.6512	24.031	27.3256	0.387597	2.32558	914
LUAD	MNDA	-0.272327	2.03745e-09	4332			LUAD	GMFG	PFS	0.00739477	9535			LUAD	CD28	26.5504	7.75194	25.3876	7.75194	1.16279	0	940
LUAD	PRKCH	0.269029	3.30188e-09	5583			LUAD	LCP2	OS	0.00775334	3937			LUAD	CD33	15.8915	35.8527	15.5039	35.6589	0.387597	0.193798	945
LUAD	CD84	-0.266084	5.04775e-09	8832			LUAD	IKZF1	OS	0.0141904	10320			LUAD	CD37	14.9225	36.8217	14.7287	36.8217	0.193798	0	951
LUAD	PTPN6	0.260437	1.12156e-08	5777			LUAD	IL16	DSS	0.0174786	3603			LUAD	CD3G	23.2558	22.093	22.093	21.3178	1.16279	0.775194	917
LUAD	LY86	-0.249469	4.98435e-08	9450			LUAD	CD74	OS	0.0207536	972			LUAD	CD5	25	14.9225	24.2248	14.9225	0.775194	0	921
LUAD	CD1D	-0.235899	2.87942e-07	912			LUAD	CD5	PFS	0.0329281	921			LUAD	CD53	22.8682	30.4264	22.8682	28.876	0	1.55039	963
LUAD	HSPD1	0.234564	3.40851e-07	3329			LUAD	CD6	PFS	0.0329281	923			LUAD	CD6	25	14.9225	24.2248	14.7287	0.775194	0.193798	923
LUAD	LAX1	-0.231621	4.9162e-07	54900			LUAD	IKZF1	DSS	0.0335412	10320			LUAD	CD74	19.7674	35.4651	18.9922	34.8837	0.775194	0.581395	972
LUAD	CIITA	0.221315	1.69582e-06	4261			LUAD	LCK	DFI	0.0339919	3932			LUAD	CD83	36.8217	11.8217	35.6589	11.6279	1.16279	0.193798	9308
LUAD	PIK3CD	0.20305	1.3144e-05	5293			LUAD	LCK	PFS	0.0370645	3932			LUAD	CD84	72.2868	1.93798	61.8217	1.93798	10.4651	0	8832
LUAD	CCR2	0.183087	9.9428e-05	729230			LUAD	RASSF2	DSS	0.0396012	9770			LUAD	CIITA	32.3643	16.4729	31.0078	16.4729	1.35659	0	4261
LUAD	CXCR6	0.176236	0.00018892	10663			LUAD	LTBR	OS	0.0474068	4055			LUAD	CXCR6	6.20155	47.093	6.20155	46.8992	0	0.193798	10663
LUAD	MFNG	0.156101	0.0010924	4242			LUAD	IL7R	PFS	0.049847	3575			LUAD	GMFG	25.5814	25	22.4806	25	3.10078	0	9535
LUAD	SLA	-0.15372	0.00132028	6503			LUAD	LCP2	DSS	0.0586201	3937			LUAD	HCLS1	21.124	25.3876	20.3488	25.1938	0.775194	0.193798	3059
LUAD	CD53	0.151842	0.00153074	963			LUAD	IKZF1	PFS	0.0600576	10320			LUAD	HSPD1	26.1628	7.55814	25.5814	7.55814	0.581395	0	3329
LUAD	PLCG2	0.15061	0.00168127	5336			LUAD	CD28	OS	0.0623506	940			LUAD	IGSF6	29.6512	18.2171	29.2636	17.8295	0.387597	0.387597	10261
LUAD	IKZF1	-0.147171	0.0021995	10320			LUAD	CD3G	DFI	0.0630871	917			LUAD	IKZF1	52.3256	6.78295	48.6434	6.39535	3.68217	0.387597	10320
LUAD	IL7R	-0.146697	0.0022798	3575			LUAD	GMFG	OS	0.0638289	9535			LUAD	IL10RA	23.4496	22.093	22.093	21.3178	1.35659	0.775194	3587
LUAD	CD37	0.13106	0.00710779	951			LUAD	HSPD1	OS	0.0709463	3329			LUAD	IL16	9.88372	43.9922	9.49612	43.9922	0.387597	0	3603
LUAD	LCP2	0.111405	0.0246037	3937			LUAD	PIK3CD	PFS	0.0760052	5293			LUAD	IL7R	59.6899	5.03876	49.031	5.03876	10.6589	0	3575
LUAD	HCLS1	0.100641	0.0450593	3059			LUAD	CD74	DFI	0.0800953	972			LUAD	IRF8	15.8915	35.6589	15.3101	33.3333	0.581395	2.32558	3394
LUAD	IL10RA	0.0977806	0.0522408	3587			LUAD	IL10RA	DFI	0.080495	3587			LUAD	ITGAL	32.3643	15.1163	30.6202	15.1163	1.74419	0	3683
LUAD	IRF8	0.0883143	0.0835419	3394			LUAD	CD74	DSS	0.0921143	972			LUAD	ITGAM	32.1705	16.2791	30.4264	16.0853	1.74419	0.193798	3684
LUAD	BTN2A2	0.0742811	0.154958	10385			LUAD	WAS	DSS	0.0961598	7454			LUAD	ITGAX	32.5581	15.8915	30.814	15.8915	1.74419	0	3687
LUAD	NCF1	0.0655618	0.216946	653361			LUAD	SLA	OS	0.0982143	6503			LUAD	LAX1	71.5116	2.90698	65.1163	2.90698	6.39535	0	54900
LUAD	CD83	-0.0640275	0.228786	9308			LUAD	TAP2	PFS	0.0983733	6891			LUAD	LCK	23.6434	21.3178	22.8682	21.3178	0.775194	0	3932
LUAD	CD28	-0.0623401	0.242954	940			LUAD	PLEK	PFS	0.100784	5341			LUAD	LCP2	23.062	32.7519	20.9302	31.5891	2.13178	1.16279	3937
LUAD	PLEK	-0.0542293	0.319379	5341			LUAD	HSPD1	DSS	0.103766	3329			LUAD	LTBR	28.1008	25	26.938	23.6434	1.16279	1.35659	4055
LUAD	ITGAM	0.0478089	0.388419	3684			LUAD	MFNG	OS	0.10962	4242			LUAD	LY86	38.1783	11.4341	36.8217	11.2403	1.35659	0.193798	9450
LUAD	ITGAL	-0.0404995	0.472894	3683			LUAD	PTPN6	OS	0.116155	5777			LUAD	MFNG	13.9535	43.2171	13.1783	42.8295	0.775194	0.387597	4242
LUAD	IGSF6	0.0400476	0.478287	10261			LUAD	IL16	PFS	0.117326	3603			LUAD	MNDA	71.7054	2.13178	62.2093	2.13178	9.49612	0	4332
LUAD	CD6	0.0396017	0.483494	923			LUAD	CD28	DSS	0.117927	940			LUAD	NCF1	40.8915	11.2403	40.1163	10.8527	0.775194	0.387597	653361
LUAD	CD33	0.0366567	0.520654	945			LUAD	RASSF2	OS	0.1216	9770			LUAD	PIK3CD	23.8372	22.2868	22.8682	21.8992	0.968992	0.387597	5293
LUAD	BTK	0.0333183	0.564274	695			LUAD	HCLS1	PFS	0.127289	3059			LUAD	PLCG2	17.2481	33.9147	16.4729	32.5581	0.775194	1.35659	5336
LUAD	CD2	0.0307937	0.597845	914			LUAD	PTPN7	DSS	0.13479	5778			LUAD	PLEK	29.845	5.03876	29.2636	5.03876	0.581395	0	5341
LUAD	WAS	-0.0273114	0.646031	7454			LUAD	LTBR	DSS	0.144554	4055			LUAD	PRKCH	26.938	25.3876	25	25	1.93798	0.387597	5583
LUAD	GMFG	0.0238507	0.692601	9535			LUAD	PLEK	DFI	0.14819	5341			LUAD	PTPN6	28.4884	24.4186	27.1318	23.062	1.35659	1.35659	5777
LUAD	RASSF2	0.0201212	0.743344	9770			LUAD	BTN2A2	PFS	0.154399	10385			LUAD	PTPN7	71.124	3.29457	64.5349	3.10078	6.58915	0.193798	5778
LUAD	IL16	-0.0199292	0.746219	3603			LUAD	SLA	DSS	0.175071	6503			LUAD	PTPRC	70.155	3.29457	64.1473	3.29457	6.00775	0	5788
LUAD	SPN	0.0128659	0.842393	6693			LUAD	MFNG	DSS	0.175517	4242			LUAD	RASSF2	32.5581	25.5814	31.9767	25	0.581395	0.581395	9770
LUAD	CD5	0.011222	0.863749	921			LUAD	PIK3CD	OS	0.178101	5293			LUAD	SLA	59.3023	6.00775	52.5194	6.00775	6.78295	0	6503
LUAD	TAP2	-0.00856428	0.899505	6891			LUAD	PTPN7	OS	0.18288	5778			LUAD	SLAMF1	72.2868	1.93798	61.8217	1.93798	10.4651	0	6504
LUAD	CD3G	0.00254731	0.97186	917			LUAD	IL7R	OS	0.188415	3575			LUAD	SPN	31.9767	15.8915	30.2326	15.8915	1.74419	0	6693
LUAD	LCK	-0.00168816	0.981858	3932			LUAD	LY86	PFS	0.192511	9450			LUAD	TAP2	37.2093	11.8217	35.0775	11.6279	2.13178	0.193798	6891
LUAD	ITGAX	-0.00161908	0.982051	3687			LUAD	GMFG	DFI	0.197185	9535			LUAD	WAS	12.0155	19.9612	10.4651	19.3798	1.55039	0.581395	7454
							LUAD	CD28	DFI	0.197384	940
							LUAD	LCP2	DFI	0.200077	3937
							LUAD	CIITA	DFI	0.205982	4261
							LUAD	HSPD1	DFI	0.208322	3329
							LUAD	PIK3CD	DFI	0.215815	5293
							LUAD	CD5	OS	0.218221	921
							LUAD	CD6	OS	0.218221	923
							LUAD	BTN2A2	DSS	0.221961	10385
							LUAD	BTN2A2	OS	0.225972	10385
							LUAD	CD53	DFI	0.230366	963
							LUAD	IGSF6	DFI	0.23056	10261
							LUAD	CD2	DFI	0.238641	914
							LUAD	CD37	PFS	0.257808	951
							LUAD	CD3G	PFS	0.260585	917
							LUAD	CD33	PFS	0.264514	945
							LUAD	MFNG	DFI	0.280712	4242
							LUAD	IKZF1	DFI	0.281647	10320
							LUAD	PTPN6	DSS	0.284957	5777
							LUAD	TAP2	DSS	0.289258	6891
							LUAD	CCR2	DFI	0.30101	729230
							LUAD	CXCR6	DFI	0.303762	10663
							LUAD	IL10RA	PFS	0.305619	3587
							LUAD	CD37	OS	0.307473	951
							LUAD	CD28	PFS	0.315034	940
							LUAD	HCLS1	OS	0.317214	3059
							LUAD	TAP2	OS	0.319689	6891
							LUAD	NCF1	PFS	0.319858	653361
							LUAD	NCF1	DFI	0.330852	653361
							LUAD	LTBR	PFS	0.332834	4055
							LUAD	CD83	PFS	0.334167	9308
							LUAD	GMFG	DSS	0.334577	9535
							LUAD	HSPD1	PFS	0.349335	3329
							LUAD	TAP2	DFI	0.360313	6891
							LUAD	CD33	OS	0.363489	945
							LUAD	NCF1	OS	0.370288	653361
							LUAD	SLA	PFS	0.373254	6503
							LUAD	LAX1	DSS	0.373668	54900
							LUAD	LCK	OS	0.379	3932
							LUAD	IL7R	DSS	0.388548	3575
							LUAD	CD84	PFS	0.4067	8832
							LUAD	SLAMF1	PFS	0.4067	6504
							LUAD	NCF1	DSS	0.410507	653361
							LUAD	LY86	OS	0.413149	9450
							LUAD	CD5	DSS	0.413427	921
							LUAD	CD6	DSS	0.413427	923
							LUAD	IL10RA	OS	0.415593	3587
							LUAD	IL7R	DFI	0.423961	3575
							LUAD	MFNG	PFS	0.435991	4242
							LUAD	PRKCH	DSS	0.440803	5583
							LUAD	CD3G	OS	0.482771	917
							LUAD	SPN	DFI	0.485767	6693
							LUAD	PLEK	OS	0.498356	5341
							LUAD	WAS	PFS	0.49847	7454
							LUAD	RASSF2	DFI	0.499012	9770
							LUAD	PTPN6	PFS	0.502254	5777
							LUAD	MNDA	PFS	0.503323	4332
							LUAD	LY86	DSS	0.515682	9450
							LUAD	CD3G	DSS	0.532629	917
							LUAD	IL10RA	DSS	0.541448	3587
							LUAD	PTPRC	DSS	0.546195	5788
							LUAD	SLA	DFI	0.552728	6503
							LUAD	MNDA	DFI	0.587277	4332
							LUAD	ITGAL	OS	0.601344	3683
							LUAD	CD83	OS	0.601494	9308
							LUAD	PTPN7	PFS	0.601931	5778
							LUAD	ITGAM	DFI	0.612474	3684
							LUAD	LAX1	OS	0.617439	54900
							LUAD	IL16	DFI	0.620546	3603
							LUAD	IGSF6	OS	0.624407	10261
							LUAD	WAS	DFI	0.625285	7454
							LUAD	PTPN6	DFI	0.629967	5777
							LUAD	CD37	DSS	0.630233	951
							LUAD	PTPRC	DFI	0.632186	5788
							LUAD	CD1D	DFI	0.638413	912
							LUAD	ITGAL	DSS	0.640673	3683
							LUAD	CD84	DFI	0.645387	8832
							LUAD	SLAMF1	DFI	0.645387	6504
							LUAD	PRKCH	DFI	0.645665	5583
							LUAD	LTBR	DFI	0.654119	4055
							LUAD	IGSF6	DSS	0.659801	10261
							LUAD	WAS	OS	0.668902	7454
							LUAD	PLCG2	PFS	0.678914	5336
							LUAD	CD84	OS	0.688388	8832
							LUAD	SLAMF1	OS	0.688388	6504
							LUAD	RASSF2	PFS	0.692853	9770
							LUAD	ITGAX	DFI	0.695239	3687
							LUAD	CD2	OS	0.706198	914
							LUAD	ITGAL	DFI	0.709363	3683
							LUAD	CD1D	PFS	0.710707	912
							LUAD	CD83	DSS	0.711401	9308
							LUAD	LAX1	DFI	0.720211	54900
							LUAD	PTPN7	DFI	0.722722	5778
							LUAD	BTK	PFS	0.732636	695
							LUAD	PIK3CD	DSS	0.732964	5293
							LUAD	PRKCH	OS	0.738329	5583
							LUAD	BTK	OS	0.740238	695
							LUAD	PRKCH	PFS	0.753166	5583
							LUAD	LAX1	PFS	0.757671	54900
							LUAD	BTN2A2	DFI	0.76028	10385
							LUAD	CD53	PFS	0.773706	963
							LUAD	PLEK	DSS	0.775091	5341
							LUAD	CD2	DSS	0.777715	914
							LUAD	BTK	DFI	0.780041	695
							LUAD	CD2	PFS	0.78265	914
							LUAD	LCK	DSS	0.786511	3932
							LUAD	LY86	DFI	0.793452	9450
							LUAD	MNDA	OS	0.795671	4332
							LUAD	SPN	OS	0.808335	6693
							LUAD	CIITA	OS	0.810506	4261
							LUAD	ITGAX	PFS	0.812856	3687
							LUAD	CIITA	PFS	0.821159	4261
							LUAD	BTK	DSS	0.833524	695
							LUAD	PTPRC	OS	0.834792	5788
							LUAD	IGSF6	PFS	0.840223	10261
							LUAD	IRF8	PFS	0.864333	3394
							LUAD	MNDA	DSS	0.873763	4332
							LUAD	CXCR6	OS	0.873817	10663
							LUAD	CD37	DFI	0.874117	951
							LUAD	CD53	OS	0.876621	963
							LUAD	CCR2	OS	0.876719	729230
							LUAD	CD33	DFI	0.880871	945
							LUAD	CD33	DSS	0.883779	945
							LUAD	HCLS1	DSS	0.885858	3059
							LUAD	CXCR6	PFS	0.887641	10663
							LUAD	CCR2	PFS	0.892576	729230
							LUAD	ITGAM	DSS	0.893174	3684
							LUAD	HCLS1	DFI	0.900805	3059
							LUAD	IRF8	DFI	0.905059	3394
							LUAD	IRF8	OS	0.917684	3394
							LUAD	ITGAM	OS	0.934604	3684
							LUAD	ITGAM	PFS	0.936521	3684
							LUAD	CCR2	DSS	0.945403	729230
							LUAD	PLCG2	OS	0.946522	5336
							LUAD	PTPRC	PFS	0.948105	5788
							LUAD	SPN	DSS	0.950859	6693
							LUAD	ITGAX	DSS	0.952527	3687
							LUAD	CD83	DFI	0.954837	9308
							LUAD	PLCG2	DSS	0.958853	5336
							LUAD	IRF8	DSS	0.963269	3394
							LUAD	CD1D	OS	0.964985	912
							LUAD	CXCR6	DSS	0.972745	10663
							LUAD	CD53	DSS	0.976507	963
							LUAD	ITGAL	PFS	0.978489	3683
							LUAD	ITGAX	OS	0.984837	3687
							LUAD	CD84	DSS	0.985049	8832
							LUAD	SLAMF1	DSS	0.985049	6504
							LUAD	CD1D	DSS	0.991834	912
							LUAD	CIITA	DSS	0.995058	4261
							LUAD	SPN	PFS	0.997808	6693
							LUAD	PLCG2	DFI	0.998891	5336

## Sheet: Table S7
Table S7. Methylation analysis results.
cancertype	symbol	gene	spm	fdr	entrez
LUAD	LCK	cg11683242_LCK	-0.772513	0	3932
LUAD	PTPN7	cg18384097_PTPN7	-0.757802	7.57847e-86	5778
LUAD	CXCR6	cg05705212_CXCR6	-0.750054	0	10663
LUAD	HCLS1	cg00141162_HCLS1	-0.725664	0	3059
LUAD	LAX1	cg06958535_LAX1	-0.704445	2.67587e-69	54900
LUAD	CD3G	cg15880738_CD3G	-0.698745	0	917
LUAD	PTPRC	cg23095383_PTPRC	-0.625737	0	5788
LUAD	CD28	cg13790288_CD28	-0.559545	9.19362e-39	940
LUAD	CD2	cg00027570_CD2	-0.555151	4.61595e-38	914
LUAD	MFNG	cg01765930_MFNG	-0.545349	0	4242
LUAD	CD5	cg16001613_CD5	-0.544174	2.34444e-36	921
LUAD	PIK3CD	cg01943221_PIK3CD	-0.542894	0	5293
LUAD	SLA	cg21653105_SLA	-0.529893	0	6503
LUAD	ITGAL	cg24033122_ITGAL	-0.525491	0	3683
LUAD	SPN	cg26769927_SPN	-0.5099	0	6693
LUAD	SLAMF1	cg03950000_SLAMF1	-0.493774	0	6504
LUAD	CD37	cg10037005_CD37	-0.483182	0	951
LUAD	IL16	cg18097277_IL16	-0.474423	0	3603
LUAD	PLEK	cg13060970_PLEK	-0.463191	0	5341
LUAD	RASSF2	cg22042908_RASSF2	-0.448067	0	9770
LUAD	CD74	cg19966212_CD74	-0.443372	0	972
LUAD	PTPN6	cg04234016_PTPN6	-0.429097	0	5777
LUAD	IL10RA	cg10145584_IL10RA	-0.420917	0	3587
LUAD	BTK	cg02998933_BTK	-0.389007	7.48818e-18	695
LUAD	LY86	cg02212836_LY86	-0.386713	0	9450
LUAD	PLCG2	cg27009556_PLCG2	-0.368475	4.38011e-16	5336
LUAD	LCP2	cg17127769_LCP2	-0.361586	2.0926e-15	3937
LUAD	IGSF6	cg06257110_IGSF6	-0.331734	5.41521e-13	10261
LUAD	CD53	cg22325572_CD53	-0.322787	2.40169e-12	963
LUAD	LTBR	cg15784615_LTBR	-0.309308	2.04767e-11	4055
LUAD	GMFG	cg05607401_GMFG	-0.302284	5.98583e-11	9535
LUAD	PRKCH	cg09254210_PRKCH	-0.260107	2.10639e-08	5583
LUAD	IRF8	cg04597312_IRF8	-0.259615	1.98897e-08	3394
LUAD	CCR2	cg03928384_CCR2	-0.249294	8.135e-08	729230
LUAD	CD84	cg16776350_CD84	-0.212915	4.97331e-06	8832
LUAD	CIITA	cg01872660_CIITA	-0.19994	1.8429e-05	4261
LUAD	ITGAM	cg15337006_ITGAM	-0.175222	0.000179125	3684
LUAD	BTN2A2	cg13930682_BTN2A2	-0.171871	0.000238522	10385
LUAD	HSPD1	cg17128646_HSPD1	-0.161862	0.000544077	3329
LUAD	IKZF1	cg01139861_IKZF1	-0.152713	0.00111109	10320
LUAD	CD1D	cg15613014_CD1D	-0.110215	0.0188607	912
LUAD	TAP2	cg11439192_TAP2	-0.0758546	0.106483	6891
LUAD	CD83	cg26787894_CD83	-0.0604557	0.198444	9308
LUAD	CD6	cg13014558_CD6	-0.0602999	0.199604	923
LUAD	NCF1	cg19521075_NCF1	-0.0349899	0.456906	653361
LUAD	ITGAX	cg01888869_ITGAX	-0.0329745	0.483252	3687
LUAD	IL7R	cg01804183_IL7R	-0.01807	0.700877	3575
LUAD	WAS	cg13275322_WAS	0.040349	0.390913	7454
LUAD	CD33	cg11581627_CD33	0.12684	0.00680776	945
LUAD	MNDA	cg14216734_MNDA	0.425503	0	4332
